# Supplementary material for: The relationship between person-vocation fit and burnout among resident physicians: A single-center cross-sectional survey
Source: PLoS One. 2025 Jun 2;20(5):e0324707. doi: 10.1371/journal.pone.0324707 (PMC12129263; doi:10.1371/journal.pone.0324707)
Supplement: S1 Table — (XLSX) [file pone.0324707.s001.xlsx]

## Sheet: Sheet1
S1Table.Multivariable Linear Regression Model of Factors Influencing Three Dimensions of Burnout Among Residents.
Variables	Emotional Exhaustion Scorea		Depersonalization Scoreb		Personal Accomplishment Scorec
	β(95%)CI	P	β(95%)CI	P	β(95%)CI	P
Sex:(Female VS.Male)	2.51(0.81-4.20)	0.004	-	-	-	-
Age(y)	-0.66(-1.01 to -0.31)	<0.001	-0.50(-0.77 to -0.23)	<0.001	-	-
Academic degree
Undergraduate	1(reference)		1(reference)		-	-
Postgraduate	1.79(0.07-3.52)	0.04	1.14(-0.08-2.36)	0.06	-	-
Doctor	-	-	-7.13(-13.07 to -1.18)	0.02	-	-
Speciality
General Surgery	1(reference)		1(reference)		1(reference)
Plastic surgery	-	-	3.63(0.15-7.11)	0.04	-3.81(-8.10-0.48)	0.08
Emergency medicine	-	-	-	-	5.43(2.04 to 8.81)	0.002
Family medicine	-	-	1.71(0.05-3.37)	0.04	-	-
Anesthesiology	7.53(5.18-9.87)	<0.001	4.25(2.73-5.77)	<0.001	-3.04(-4.81 to -1.26)	<0.001
Training identity:(CFH VS.ST)	2.56(0.25-4.87)	0.03	-	-	-1.97(-3.78 to -0.18)	0.03
Night shifts per month (n)	0.48(0.006 to -0.96)	0.04	-	-	-	-
Hours worked per day (h)	1.48(0.71 to 2.26)	<0.001	0.63(0.11-1.14)	0.02	-0.62(-1.26-0.02)	0.05
Hours slept per day (h)	-2.82(-3.83 to -1.81)	<0.001	-1.35(-2.02 to -0.69)	<0.001	0.73(-0.10-1.57)	0.08
P-V Fit score	-0.85(-1.10 to -0.59)	<0.001	-0.55(-0.73 to -0.38)	<0.001	1.34(1.12-1.56)	<0.001
Abbreviation:P-V Fit,Person-Vocation Fit(score ranges from 3 to 21).β,Beta Coefficient.CI,Confidence Interval.P,P Value Mean(SD) P-V Fit score,14.18(3.12). aThe R-squared of this model is 0.21,bThe R-squared of this model is 0.21,cThe R-squared of this model is 0.27. "-",indicates that this factor was not included in the final model of the stepwise regression analysis for the respective dimension.
