# Supplementary material for: The relationship between person-vocation fit and burnout among resident physicians: A single-center cross-sectional survey
Source: PLoS One. 2025 Jun 2;20(5):e0324707. doi: 10.1371/journal.pone.0324707 (PMC12129263; doi:10.1371/journal.pone.0324707)
Supplement: S1 File — (XLSX) [file pone.0324707.s002.xlsx]

## Sheet: Original data
Gender	Age	Age(y)	Maritalstatus	Academicdegree	Speciality	postgraduateyear	Trainingidentity	Nightshiftspermonth	Nightshiftspermonth(n)	Hoursworkedperday	Hoursworkedperday(h)	Hourssleptperday(h)	Hourssleptperday(h)	Ee1	Ee2	Ee3	Pa1	Dp1	Ee4	Pa2	Dp2	Pa3	Dp3	Dp4	Pa4	Ee5	Ee6	Dp5	Ee7	Pa5	Pa6	Pa7	Ee8	Pa8	Ee9
1	3	27	1	1	2	3	4	2	4	2	9.5	3	5.5	6	6	6	6	6	6	4	6	3	6	6	0	6	6	3	6	3	3	3	6	3	4
1	3	27	1	2	3	3	4	2	4	2	9.5	4	6.5	6	6	6	6	1	0	5	6	5	1	4	0	5	6	2	1	2	1	3	5	4	4
1	3	27	1	2	3	3	1	1	1	4	12	2	4.5	3	2	3	6	3	3	3	3	3	3	3	3	2	2	2	2	2	2	2	2	2	2
1	3	27	1	1	4	3	4	3	7	3	10.5	4	6.5	4	4	4	6	0	0	6	4	6	0	0	6	1	4	0	0	6	6	6	0	6	0
1	3	27	1	2	1	3	4	3	7	2	9.5	2	4.5	4	6	5	3	0	0	5	5	2	2	5	2	3	4	2	2	2	2	3	3	2	2
1	3	27	1	2	5	3	2	2	4	4	12	2	4.5	6	6	6	6	2	1	5	6	6	5	5	1	6	6	1	1	5	5	5	6	5	5
1	3	27	1	2	2	3	4	2	4	2	9.5	4	6.5	3	3	3	4	3	3	3	3	3	3	3	3	3	3	3	3	3	3	3	3	3	3
1	3	27	1	2	2	3	4	2	4	2	9.5	4	6.5	2	2	2	2	0	2	4	2	2	2	2	4	3	3	1	1	4	3	1	1	5	1
2	4	30	1	2	7	3	1	2	4	2	9.5	4	6.5	6	5	6	5	0	2	6	3	3	3	3	1	1	0	0	0	4	4	4	6	2	0
1	3	27	1	2	1	3	4	2	4	3	10.5	3	5.5	1	1	1	1	1	1	1	1	1	1	1	1	1	2	2	2	2	3	3	3	2	2
1	4	30	1	2	4	3	1	1	1	4	12	3	5.5	1	1	2	5	0	1	5	5	4	1	1	3	5	5	3	3	1	1	4	1	3	3
1	2	24	1	2	4	3	4	3	7	4	12	4	6.5	5	5	5	3	5	5	4	5	4	4	3	3	3	6	5	3	3	3	3	3	3	3
2	3	27	1	1	7	3	1	2	4	2	9.5	3	5.5	3	5	5	5	0	1	5	5	5	5	4	4	5	5	0	1	3	2	3	1	5	2
1	3	27	1	2	1	3	4	3	7	3	10.5	3	5.5	5	5	4	4	4	4	4	4	4	4	4	4	4	5	4	4	4	4	4	4	4	4
1	2	24	1	1	4	3	1	3	7	4	12	3	5.5	3	5	5	6	0	3	6	3	3	2	2	0	1	5	1	0	6	3	3	3	5	2
2	2	24	1	1	1	3	4	1	1	2	9.5	3	5.5	5	5	5	5	0	3	6	6	3	3	3	3	5	5	3	3	3	3	3	3	3	3
1	4	30	2	2	2	3	1	2	4	2	9.5	4	6.5	4	6	5	4	0	4	4	4	5	1	1	4	3	3	1	3	2	2	1	3	3	3
2	3	27	1	1	7	3	1	2	4	3	10.5	3	5.5	4	5	5	5	0	2	5	4	5	1	1	5	3	2	2	2	2	2	3	1	4	1
1	3	27	1	2	1	3	4	2	4	3	10.5	4	6.5	4	6	6	4	5	2	6	5	6	1	3	1	2	5	5	2	5	0	4	0	4	0
2	2	24	1	1	7	3	1	2	4	4	12	3	5.5	5	5	6	5	1	1	6	5	3	6	6	1	3	5	0	2	1	1	2	5	4	1
1	3	27	1	2	2	3	4	2	4	2	9.5	3	5.5	2	2	2	4	4	2	5	2	5	2	1	4	2	2	2	2	4	4	4	1	4	2
1	2	24	1	2	1	3	4	2	4	2	9.5	3	5.5	3	5	6	4	3	1	6	3	5	1	3	2	4	4	3	2	3	3	4	3	3	3
1	2	24	1	2	1	3	4	2	4	3	10.5	3	5.5	6	6	6	3	5	3	3	6	1	3	3	0	6	6	3	3	4	2	1	5	1	3
1	2	24	1	2	2	3	4	2	4	2	9.5	4	6.5	0	1	1	5	0	0	6	0	6	0	0	6	0	1	0	0	5	5	6	0	6	0
2	3	27	1	1	6	3	2	2	4	3	10.5	4	6.5	5	5	5	5	0	1	5	2	4	1	2	1	4	2	1	1	2	2	2	2	2	1
1	3	27	1	2	4	3	4	2	4	3	10.5	3	5.5	3	5	5	3	3	2	5	5	5	3	1	1	4	5	1	1	2	1	1	0	1	1
1	3	27	1	2	4	3	4	2	4	2	9.5	3	5.5	3	4	3	2	0	1	1	1	6	0	0	1	1	3	0	1	0	1	3	0	6	0
1	4	30	2	3	1	3	3	2	4	4	12	4	6.5	5	4	3	5	1	4	5	3	4	1	0	4	1	4	1	2	3	2	5	1	5	0
2	3	27	1	1	1	3	2	2	4	3	10.5	2	4.5	4	5	4	3	5	5	4	4	4	5	6	2	5	4	2	4	3	4	4	1	3	3
1	3	27	1	2	1	3	4	2	4	3	10.5	4	6.5	6	6	6	0	5	4	5	6	4	5	3	3	5	5	5	5	4	4	4	4	4	4
1	3	27	1	2	5	3	4	2	4	1	8.5	4	6.5	5	4	3	6	0	0	6	4	6	1	2	4	2	5	1	0	0	5	5	0	5	1
1	3	27	1	1	4	3	4	2	4	3	10.5	2	4.5	4	5	6	3	0	0	6	4	6	0	0	1	4	6	0	0	3	3	5	0	5	0
1	3	27	1	2	1	3	4	2	4	2	9.5	3	5.5	3	4	5	5	1	2	5	3	5	1	2	5	2	3	3	4	3	3	3	2	5	3
1	3	27	1	2	3	3	4	2	4	3	10.5	3	5.5	2	2	2	3	1	2	3	2	3	1	2	3	2	2	1	2	3	3	4	1	2	2
1	2	24	1	2	4	3	4	2	4	2	9.5	3	5.5	2	2	2	6	0	0	6	0	6	0	0	5	1	1	0	0	5	5	5	0	6	0
2	3	27	1	1	1	3	1	3	7	2	9.5	4	6.5	3	3	3	3	6	0	5	4	1	1	5	0	1	4	1	1	1	0	1	0	3	0
2	3	27	1	1	6	3	1	2	4	2	9.5	4	6.5	3	5	5	5	3	2	4	3	4	4	5	3	2	2	3	2	3	3	5	3	3	3
1	4	30	1	2	4	3	1	2	4	3	10.5	3	5.5	6	6	6	5	5	5	5	5	1	5	5	0	5	6	5	5	1	0	0	5	1	5
1	3	27	1	1	1	3	4	2	4	2	9.5	3	5.5	2	2	2	2	2	2	2	2	2	2	2	2	2	2	2	2	2	2	2	2	2	2
2	3	27	1	1	1	3	1	2	4	3	10.5	4	6.5	5	6	6	3	0	1	3	3	1	2	0	0	1	5	1	1	1	1	4	2	2	2
1	2	24	1	1	3	3	4	2	4	2	9.5	3	5.5	0	0	0	0	0	0	6	0	6	0	0	6	0	0	0	0	6	6	6	0	6	0
1	3	27	1	2	2	3	4	2	4	4	12	2	4.5	5	6	6	6	0	0	6	5	6	0	0	3	0	5	0	0	5	4	5	0	6	1
1	3	27	1	2	4	3	4	2	4	4	12	2	4.5	3	3	3	3	3	2	6	2	5	1	1	4	3	3	0	0	3	5	5	2	5	1
1	2	24	2	2	3	3	4	2	4	3	10.5	3	5.5	5	6	6	6	6	5	5	6	3	6	6	4	5	6	4	4	3	4	4	5	4	4
1	3	27	1	2	1	3	4	2	4	2	9.5	4	6.5	1	4	3	5	0	0	6	2	6	0	0	5	1	1	0	1	5	6	6	0	6	2
1	2	24	1	2	1	3	4	3	7	3	10.5	4	6.5	3	3	4	2	3	4	3	4	3	3	3	4	4	3	3	4	3	4	4	3	4	3
1	2	24	1	1	6	3	4	2	4	2	9.5	4	6.5	1	1	1	5	0	0	5	0	6	0	0	5	1	1	0	0	5	5	6	0	5	0
1	4	30	1	2	7	3	4	2	4	2	9.5	4	6.5	3	4	5	5	1	0	5	4	5	3	3	1	3	5	1	1	4	4	5	1	2	0
1	2	24	1	2	1	3	4	2	4	3	10.5	3	5.5	5	5	6	4	0	3	5	5	3	5	5	3	3	6	3	3	1	1	4	4	3	4
1	3	27	1	2	4	3	4	2	4	3	10.5	4	6.5	0	1	1	1	1	1	1	1	2	0	0	6	2	5	0	0	4	4	6	0	4	3
1	2	24	1	2	7	3	4	2	4	3	10.5	4	6.5	1	1	1	1	0	0	0	0	0	0	0	0	0	2	0	0	6	5	5	0	6	0
2	2	24	1	2	1	3	4	2	4	2	9.5	3	5.5	2	5	3	5	0	3	5	3	5	1	1	2	2	5	1	2	5	3	2	2	5	2
2	2	24	1	1	6	3	1	2	4	4	12	2	4.5	5	5	5	5	0	0	6	5	6	4	5	5	5	5	1	0	5	5	5	1	5	3
1	3	27	1	2	3	3	4	2	4	4	12	2	4.5	5	5	5	4	3	2	5	2	3	4	4	2	4	3	0	0	3	3	4	0	4	1
1	2	24	1	2	1	3	4	2	4	4	12	3	5.5	5	6	6	5	3	3	6	4	6	4	4	3	4	5	1	2	5	4	6	4	5	3
1	3	27	1	1	2	3	4	2	4	2	9.5	4	6.5	3	4	5	1	1	3	5	5	3	4	6	0	5	4	0	3	1	1	1	0	1	1
2	3	27	1	2	1	3	4	3	7	4	12	2	4.5	6	6	6	5	2	2	4	6	4	3	3	0	6	6	1	5	5	4	4	4	4	4
1	2	24	1	1	6	3	4	2	4	3	10.5	3	5.5	5	6	6	1	4	4	3	3	3	3	3	3	3	3	3	3	3	3	3	3	3	3
1	3	27	1	2	4	3	4	2	4	2	9.5	4	6.5	0	0	0	6	0	0	0	0	6	0	0	6	0	0	0	0	6	6	6	0	0	0
1	2	24	1	2	2	3	4	2	4	4	12	1	3.5	5	5	5	6	6	0	6	3	6	4	6	6	3	1	0	0	6	6	6	3	4	6
1	2	24	1	1	1	3	4	2	4	2	9.5	4	6.5	5	5	5	5	2	2	5	5	2	4	4	2	3	3	3	3	3	3	3	3	3	3
2	3	27	1	2	1	3	4	2	4	2	9.5	4	6.5	5	6	6	4	4	4	4	5	5	5	4	3	6	5	3	5	5	4	5	5	4	5
1	3	27	1	2	1	3	4	2	4	2	9.5	4	6.5	3	3	3	6	6	1	6	3	6	0	0	5	2	5	1	3	5	5	6	0	6	1
1	2	24	1	1	5	3	4	2	4	1	8.5	4	6.5	1	2	1	4	0	0	6	0	5	1	1	5	1	1	1	0	5	4	5	1	5	0
1	3	27	2	2	2	3	4	2	4	3	10.5	3	5.5	5	5	5	5	0	0	6	0	6	0	0	5	2	3	1	0	5	5	5	0	5	0
2	2	24	1	2	1	3	4	2	4	3	10.5	4	6.5	4	5	5	5	0	1	6	4	5	0	0	4	5	4	0	0	6	4	5	0	5	0
1	2	24	1	2	2	3	4	2	4	3	10.5	4	6.5	5	6	6	5	3	2	5	4	4	3	2	3	3	5	2	3	4	3	3	2	4	4
1	4	30	1	3	4	3	3	2	4	3	10.5	4	6.5	3	3	3	5	0	0	5	4	4	2	3	4	2	3	2	3	5	5	5	1	5	1
1	3	27	1	2	2	3	4	2	4	4	12	2	4.5	0	0	0	5	0	0	6	0	5	0	0	6	0	0	0	0	5	5	5	0	5	4
2	2	24	1	2	1	3	4	2	4	4	12	2	4.5	5	4	5	5	2	2	4	4	2	4	4	2	5	4	2	2	2	1	2	4	4	1
1	3	27	1	2	5	3	4	2	4	3	10.5	2	4.5	4	4	4	6	0	0	6	4	5	4	3	3	4	4	0	2	6	5	5	2	5	2
1	3	27	2	2	2	3	4	2	4	4	12	4	6.5	5	5	5	6	0	0	0	5	5	0	0	5	3	3	3	0	5	0	5	0	5	0
1	3	27	1	1	5	3	4	2	4	4	12	2	4.5	5	6	5	5	0	3	6	5	5	0	0	1	4	5	0	1	3	3	4	3	3	3
2	2	24	1	1	5	3	4	2	4	2	9.5	3	5.5	5	5	6	3	4	5	5	5	3	4	5	1	5	5	5	3	3	2	3	2	4	5
1	3	27	2	2	2	3	4	2	4	4	12	3	5.5	5	3	5	5	0	2	5	3	5	2	0	5	2	2	0	0	3	3	3	1	3	0
2	2	24	1	2	1	3	4	2	4	4	12	3	5.5	3	6	6	5	0	2	6	5	6	0	0	4	4	4	0	2	5	4	5	3	5	4
1	3	27	1	2	1	3	4	1	1	2	9.5	2	4.5	5	5	5	5	5	0	5	0	0	3	2	4	0	4	4	4	4	4	4	4	4	4
1	3	27	1	2	2	3	4	2	4	4	12	2	4.5	5	6	5	6	0	0	6	4	6	0	0	4	0	4	0	0	5	4	5	0	6	0
2	3	27	1	2	1	3	4	2	4	1	8.5	3	5.5	4	6	6	5	4	5	6	4	0	0	0	0	5	4	2	2	6	0	2	2	6	1
1	2	24	1	2	5	3	4	2	4	3	10.5	4	6.5	5	6	6	6	0	3	5	6	5	3	0	0	5	6	3	4	3	3	0	3	1	3
1	5	32	2	3	1	3	3	2	4	1	8.5	4	6.5	1	3	1	1	3	0	0	0	3	1	0	2	2	1	1	0	3	4	5	0	5	0
1	2	24	1	2	2	1	4	2	4	4	12	4	6.5	2	2	2	2	2	2	2	2	2	2	2	2	2	2	2	2	2	2	2	2	2	2
1	2	24	2	2	3	1	4	2	4	2	9.5	3	5.5	1	1	0	6	0	0	6	0	6	0	0	6	0	0	0	0	6	6	6	0	6	0
2	2	24	1	2	3	1	4	3	7	3	10.5	2	4.5	6	6	6	5	5	5	4	6	5	4	4	0	6	6	2	2	0	0	4	4	0	3
1	2	24	1	1	1	1	4	3	7	4	12	3	5.5	6	6	6	1	5	5	5	6	1	5	5	0	6	6	5	6	5	1	5	6	3	0
2	3	27	1	2	4	1	1	2	4	2	9.5	3	5.5	3	4	5	5	0	4	5	5	5	3	4	3	3	4	1	1	2	3	5	3	2	1
1	2	24	1	1	2	1	4	2	4	4	12	4	6.5	2	6	5	6	0	4	5	5	5	4	4	1	3	3	1	1	5	4	2	2	5	5
1	2	24	1	2	1	1	4	2	4	4	12	2	4.5	3	5	5	6	0	0	5	4	6	4	4	3	4	6	1	0	2	3	3	3	4	4
2	2	24	1	1	1	1	4	4	9	4	12	3	5.5	6	6	6	0	1	5	1	5	3	3	1	0	3	5	1	2	1	1	1	1	2	2
1	3	27	1	1	6	1	2	2	4	1	8.5	2	4.5	2	2	2	2	0	6	2	2	4	0	0	6	3	2	0	2	2	2	6	2	2	0
1	4	30	2	2	7	1	1	2	4	4	12	4	6.5	5	5	5	2	3	2	4	4	2	3	1	0	5	4	4	3	1	1	2	4	2	3
1	2	24	1	1	5	1	4	1	1	4	12	4	6.5	5	6	5	5	3	6	6	6	6	0	0	2	5	5	1	6	1	0	1	2	1	4
1	4	30	1	2	1	1	1	2	4	3	10.5	4	6.5	1	3	4	6	0	0	6	1	6	0	0	5	1	1	0	1	5	5	5	0	5	1
1	2	24	1	1	5	1	4	2	4	4	12	3	5.5	5	6	5	5	3	2	6	6	5	5	5	0	6	6	3	2	2	4	5	5	4	3
1	2	24	1	1	6	1	2	2	4	3	10.5	4	6.5	5	5	5	4	0	0	5	5	6	0	0	2	2	3	0	0	5	5	5	5	4	2
1	2	24	1	2	4	1	4	2	4	4	12	3	5.5	5	6	6	5	3	3	3	5	4	5	5	3	5	5	5	4	6	5	5	5	2	4
1	2	24	1	2	2	1	4	2	4	3	10.5	3	5.5	5	6	5	3	2	4	5	6	0	6	6	0	3	6	4	2	0	1	1	5	1	4
1	2	24	1	2	2	1	4	1	1	1	8.5	5	7.5	0	0	0	0	0	0	0	0	0	0	0	0	0	0	0	0	0	0	0	0	0	0
1	2	24	1	1	4	1	4	2	4	2	9.5	4	6.5	5	5	5	5	5	3	3	5	3	3	3	3	3	5	4	3	3	3	4	4	3	4
2	2	24	1	1	1	1	4	2	4	2	9.5	3	5.5	6	6	6	4	1	4	5	6	2	5	5	3	5	5	4	3	3	2	2	4	3	4
1	2	24	1	1	1	1	4	2	4	2	9.5	3	5.5	5	5	5	6	0	0	5	3	5	0	0	3	3	3	0	3	5	0	5	0	4	4
1	2	24	2	1	1	1	4	2	4	4	12	3	5.5	5	6	6	3	4	4	4	5	5	4	5	0	5	5	3	5	1	1	1	6	2	5
1	2	24	1	1	6	1	4	2	4	2	9.5	4	6.5	4	6	6	5	0	1	5	3	4	3	2	3	3	4	0	3	4	2	3	3	2	2
1	3	27	1	2	2	1	4	2	4	4	12	3	5.5	1	3	3	3	0	0	0	0	6	0	0	3	0	0	0	0	3	3	3	0	3	0
1	2	24	1	1	4	1	4	2	4	2	9.5	3	5.5	4	5	6	5	0	1	6	5	5	0	4	3	4	5	1	4	3	5	4	3	4	2
2	2	24	1	2	7	1	4	2	4	4	12	2	4.5	6	6	6	6	3	6	3	6	3	6	6	1	6	6	3	6	0	1	1	6	1	6
1	1	21	1	1	2	1	4	1	1	2	9.5	3	5.5	3	3	3	3	0	0	6	3	3	0	0	3	0	6	0	0	3	3	6	0	3	0
1	2	24	1	2	2	1	4	2	4	4	12	3	5.5	5	6	5	3	3	4	4	5	5	3	6	3	5	5	2	5	1	1	3	3	2	0
1	2	24	1	2	2	1	4	2	4	4	12	3	5.5	3	3	3	6	0	1	1	3	3	1	1	3	2	2	0	0	2	2	1	0	4	2
2	2	24	1	1	3	1	4	2	4	4	12	2	4.5	3	5	6	6	3	0	5	5	5	1	3	2	1	6	1	0	6	3	3	0	3	3
1	2	24	1	2	6	1	4	2	4	2	9.5	4	6.5	2	6	6	2	0	0	6	3	6	3	6	2	0	6	3	3	3	3	3	3	3	3
1	2	24	1	2	4	1	4	2	4	4	12	3	5.5	6	6	6	6	4	2	5	5	5	5	6	0	5	6	1	1	3	2	2	6	5	6
1	2	24	1	1	1	1	4	3	7	4	12	2	4.5	3	5	5	6	0	0	6	3	6	0	0	5	0	3	0	0	5	5	6	0	5	0
2	2	24	1	2	5	1	4	2	4	2	9.5	2	4.5	3	5	6	5	1	2	5	2	5	0	1	3	4	4	1	2	5	1	5	1	4	3
2	2	24	1	1	3	1	1	3	7	3	10.5	4	6.5	2	4	6	4	1	0	1	5	4	4	5	3	2	4	0	3	5	4	4	3	2	4
2	2	24	1	2	1	1	4	2	4	4	12	2	4.5	6	6	6	5	0	5	5	5	5	3	4	3	4	4	0	0	1	2	3	3	4	4
2	3	27	1	2	1	1	1	2	4	3	10.5	4	6.5	5	5	5	5	5	5	5	5	5	5	4	2	5	4	2	4	4	4	4	4	5	5
1	2	24	1	1	4	1	4	2	4	3	10.5	2	4.5	3	5	5	5	3	4	5	3	4	2	3	2	2	5	2	2	3	2	4	3	3	1
1	2	24	1	2	2	1	4	2	4	4	12	2	4.5	5	6	5	5	0	3	6	6	3	5	5	3	4	5	3	2	3	3	3	4	3	5
2	2	24	1	2	1	1	4	1	1	4	12	3	5.5	6	6	6	5	0	5	5	6	3	3	5	0	6	5	1	6	3	0	0	1	1	5
2	2	24	1	2	5	1	4	1	1	4	12	3	5.5	6	6	6	4	2	3	5	6	6	6	6	3	4	5	1	5	2	1	3	4	2	1
2	2	24	1	2	6	1	4	3	7	4	12	3	5.5	4	5	5	6	0	0	6	6	5	5	5	5	1	4	0	0	6	5	6	1	6	1
2	2	24	1	1	1	1	4	3	7	3	10.5	3	5.5	5	6	6	6	0	1	5	6	5	0	0	1	5	5	0	3	5	3	5	5	2	1
1	2	24	1	1	3	1	4	3	7	4	12	3	5.5	3	5	6	2	1	1	6	5	5	3	6	2	2	3	2	2	5	3	5	3	4	2
1	3	27	1	2	4	1	4	1	1	2	9.5	3	5.5	3	3	3	3	0	0	6	3	6	1	1	4	4	4	0	1	4	2	2	3	4	3
1	2	24	1	1	1	1	4	2	4	3	10.5	3	5.5	5	6	6	4	4	5	4	5	3	3	4	5	4	5	4	4	3	2	2	3	3	3
1	2	24	1	1	1	1	4	2	4	4	12	2	4.5	5	6	6	4	1	3	3	5	3	3	4	3	4	5	3	4	2	2	2	4	3	1
1	2	24	1	2	2	1	4	2	4	4	12	3	5.5	6	6	6	5	0	0	6	6	6	1	4	2	4	6	0	0	1	5	5	1	1	1
1	1	21	1	2	2	1	4	2	4	4	12	3	5.5	3	6	6	6	0	0	6	3	3	0	3	0	3	4	1	0	3	2	3	1	3	3
2	2	24	1	2	1	1	4	3	7	3	10.5	3	5.5	5	6	6	5	4	5	6	6	4	5	4	3	5	5	3	4	3	0	2	1	5	3
2	2	24	1	2	1	1	4	2	4	3	10.5	3	5.5	2	4	4	5	1	1	3	3	4	3	3	4	4	5	2	2	5	5	5	1	5	1
1	3	27	1	2	1	1	1	2	4	3	10.5	2	4.5	5	5	6	5	1	1	5	5	5	1	4	1	4	5	3	3	3	2	3	2	2	1
2	2	24	1	1	5	1	4	2	4	4	12	3	5.5	6	6	6	4	5	5	4	5	3	6	6	3	5	6	3	2	1	1	2	5	5	5
1	2	24	1	1	6	1	2	2	4	2	9.5	4	6.5	2	2	5	4	0	1	1	2	0	0	4	5	1	4	0	1	4	3	2	2	2	2
1	2	24	1	1	2	1	4	2	4	4	12	3	5.5	5	6	6	5	3	4	5	5	5	5	5	4	4	5	4	4	5	5	5	3	5	5
1	2	24	1	2	2	1	4	2	4	4	12	3	5.5	6	6	6	4	3	3	5	5	5	3	3	1	2	2	1	1	3	2	4	3	3	0
1	3	27	1	2	4	1	1	2	4	3	10.5	3	5.5	6	6	6	6	3	2	6	3	5	3	3	4	4	4	2	2	5	4	5	3	5	3
1	2	24	1	1	4	1	4	2	4	4	12	3	5.5	6	6	6	5	0	3	4	5	4	3	4	1	4	5	2	2	2	3	4	2	2	2
1	2	24	1	1	7	1	4	2	4	3	10.5	4	6.5	5	6	6	4	5	5	6	6	5	5	5	5	5	5	4	4	5	3	3	4	6	0
1	2	24	1	2	4	1	4	2	4	3	10.5	2	4.5	4	4	4	5	6	2	5	4	3	4	4	3	3	5	2	1	3	2	3	2	4	3
1	4	30	1	2	7	1	1	2	4	3	10.5	4	6.5	2	3	2	3	0	1	5	1	3	1	1	4	1	1	1	1	4	2	2	3	4	3
1	2	24	1	2	2	1	4	1	1	1	8.5	2	4.5	3	3	5	6	0	3	6	2	5	1	0	4	1	3	0	0	5	5	5	2	5	5
1	3	27	1	2	2	1	1	2	4	2	9.5	4	6.5	3	3	3	5	0	3	3	3	3	0	2	3	3	3	0	3	3	2	3	3	1	3
1	2	24	1	1	1	1	2	1	1	2	9.5	3	5.5	3	3	2	5	0	1	5	3	4	2	2	2	2	2	1	2	5	5	5	2	4	4
2	2	24	1	1	6	1	4	2	4	2	9.5	4	6.5	3	3	3	6	1	1	6	3	5	3	2	5	3	3	1	1	5	5	5	1	5	1
1	2	24	1	1	2	1	4	2	4	4	12	3	5.5	6	6	6	4	3	0	0	5	5	5	5	2	5	6	1	1	5	5	5	2	5	1
2	2	24	1	1	6	1	4	1	1	2	9.5	4	6.5	3	3	3	3	3	3	3	3	3	3	3	3	3	3	3	3	3	3	3	3	3	3
2	2	24	1	1	1	1	4	2	4	3	10.5	2	4.5	5	5	5	4	3	3	5	5	5	0	2	3	3	4	0	1	0	2	2	0	3	0
2	2	24	1	1	1	1	4	3	7	3	10.5	2	4.5	5	5	6	5	1	4	5	4	4	3	4	2	5	4	4	4	3	3	3	4	3	2
1	2	24	1	1	3	1	4	3	7	3	10.5	3	5.5	5	6	6	5	0	0	5	5	5	5	5	3	3	6	0	3	3	3	2	2	2	2
1	2	24	1	2	4	1	4	2	4	2	9.5	3	5.5	5	5	5	3	3	3	3	4	3	3	4	1	4	5	3	3	2	2	2	3	2	2
1	2	24	1	2	1	1	4	2	4	4	12	3	5.5	3	6	6	3	0	1	5	5	5	2	5	3	3	5	2	1	2	4	4	2	3	0
1	5	32	2	3	6	1	3	3	7	4	12	2	4.5	5	6	6	5	0	1	6	6	6	0	0	0	6	6	0	0	3	0	1	6	4	6
2	2	24	1	2	1	1	4	2	4	4	12	2	4.5	6	6	6	6	2	6	6	6	3	3	3	0	6	6	1	3	2	1	1	6	2	2
1	2	24	1	2	2	1	4	2	4	3	10.5	3	5.5	3	6	6	5	0	0	6	5	6	0	0	3	3	6	0	0	6	5	5	0	5	0
2	2	24	1	1	3	1	4	2	4	4	12	1	3.5	3	5	5	6	4	1	6	5	6	4	4	6	4	4	0	0	5	5	6	0	5	3
1	2	24	1	2	1	1	4	2	4	2	9.5	3	5.5	1	1	1	1	0	2	2	2	5	5	5	5	3	3	3	3	5	5	5	5	5	5
1	2	24	1	2	3	1	4	2	4	2	9.5	3	5.5	5	6	6	5	5	6	6	5	6	5	6	0	5	5	5	0	0	0	3	3	3	3
1	3	27	1	1	6	1	2	2	4	2	9.5	4	6.5	5	5	5	6	0	1	5	6	6	2	0	0	3	3	0	3	1	1	5	0	6	1
1	2	24	1	2	1	1	4	2	4	3	10.5	4	6.5	5	3	5	6	0	0	6	6	6	3	5	5	5	4	0	0	6	6	6	4	5	5
1	2	24	1	1	6	1	2	2	4	3	10.5	4	6.5	5	5	5	5	3	4	5	3	5	3	3	5	5	3	1	4	4	5	5	5	5	5
1	2	24	1	2	2	1	4	2	4	3	10.5	2	4.5	3	5	5	5	0	2	5	4	4	4	3	2	4	5	0	4	5	4	4	3	5	4
1	5	32	2	3	5	3	3	2	4	4	12	3	5.5	5	5	5	2	0	3	5	5	4	1	0	3	5	6	2	3	5	4	1	0	4	1
1	2	24	1	1	1	1	4	2	4	4	12	3	5.5	2	2	2	6	0	1	6	2	6	0	2	5	2	2	0	0	6	5	5	0	5	1
1	2	24	1	2	1	1	4	2	4	2	9.5	3	5.5	2	5	5	0	3	0	6	2	5	2	0	5	1	1	2	1	5	3	3	1	5	2
1	2	24	1	1	3	1	4	3	7	3	10.5	3	5.5	2	2	2	2	0	0	6	0	6	0	0	6	0	0	0	0	6	6	6	0	6	0
1	2	24	1	1	2	1	4	1	1	4	12	3	5.5	6	6	6	3	0	1	1	5	2	3	2	3	3	5	1	1	2	4	4	3	5	3
2	2	24	1	1	1	1	2	2	4	2	9.5	3	5.5	5	5	6	5	0	3	6	5	6	0	2	1	3	5	0	0	5	6	6	4	5	3
1	2	24	1	2	6	1	4	3	7	4	12	2	4.5	5	5	5	5	3	2	4	6	2	2	2	3	5	5	3	5	4	4	0	6	2	3
2	2	24	1	1	7	1	4	1	1	4	12	3	5.5	6	6	6	5	5	0	5	6	5	6	3	1	3	6	4	1	5	4	4	2	5	2
1	2	24	1	2	4	1	4	3	7	4	12	4	6.5	5	5	5	5	4	1	5	5	5	0	0	2	4	5	2	2	1	3	3	4	4	3
1	2	24	1	2	4	1	4	2	4	3	10.5	2	4.5	3	3	3	3	0	0	5	4	5	0	2	3	3	3	0	2	5	5	5	2	5	2
1	3	27	1	2	4	1	4	2	4	2	9.5	3	5.5	5	5	5	5	0	0	5	2	2	0	0	3	0	5	0	0	2	4	4	0	4	0
2	2	24	1	1	1	1	4	2	4	1	8.5	4	6.5	1	1	2	6	0	0	5	2	6	1	0	5	1	1	0	0	5	5	5	1	5	2
1	2	24	1	2	1	1	4	2	4	2	9.5	4	6.5	3	5	5	3	1	2	3	3	1	0	2	3	3	1	1	1	1	2	4	1	1	3
1	2	24	1	2	1	1	4	2	4	2	9.5	3	5.5	6	6	6	4	0	1	6	5	6	5	4	0	5	5	0	1	6	4	4	3	3	3
1	2	24	1	2	4	1	4	2	4	4	12	2	4.5	6	6	6	6	0	6	5	6	6	6	5	3	5	6	3	3	5	3	3	5	4	3
1	2	24	1	1	5	1	4	2	4	2	9.5	4	6.5	1	3	2	5	0	0	5	2	5	0	0	5	1	3	1	0	4	4	5	0	5	1
1	3	27	2	2	1	1	1	2	4	3	10.5	3	5.5	5	6	6	6	3	5	6	6	6	4	6	0	5	6	0	0	3	0	0	6	6	4
1	4	30	1	2	2	1	1	2	4	4	12	2	4.5	3	6	3	6	5	3	5	5	5	0	6	5	5	6	5	3	6	5	5	0	5	6
1	2	24	1	1	2	1	4	3	7	4	12	2	4.5	5	5	5	4	5	0	2	3	3	4	4	3	3	3	3	3	3	3	3	3	3	3
1	1	21	1	1	2	1	4	2	4	2	9.5	4	6.5	4	4	4	5	1	1	6	1	5	1	1	5	1	1	1	1	3	3	4	2	6	0
2	2	24	1	1	3	1	4	2	4	2	9.5	4	6.5	6	6	6	6	4	4	6	6	0	6	0	0	0	6	6	6	0	0	0	0	0	0
1	2	24	1	2	3	1	4	2	4	2	9.5	3	5.5	5	6	5	1	1	1	3	3	3	3	3	3	3	3	3	3	3	3	3	3	3	3
1	4	30	2	2	2	1	1	2	4	2	9.5	4	6.5	0	1	0	5	0	0	6	0	6	0	0	6	0	0	0	0	5	6	6	0	6	0
2	2	24	1	1	3	1	4	2	4	2	9.5	2	4.5	4	5	5	5	3	3	5	3	3	3	3	3	3	3	3	3	3	3	3	3	3	3
1	2	24	1	2	5	1	4	1	1	4	12	3	5.5	5	5	5	4	4	3	3	5	4	5	4	3	5	5	3	3	3	2	2	3	3	0
2	3	27	1	2	1	1	1	2	4	2	9.5	4	6.5	3	3	3	5	2	3	4	2	4	2	2	3	3	3	3	3	4	3	3	3	3	3
1	2	24	1	1	2	1	4	2	4	2	9.5	2	4.5	3	5	5	3	0	3	5	5	4	4	3	3	3	5	1	2	1	3	3	2	4	1
1	2	24	1	1	4	1	4	3	7	3	10.5	4	6.5	5	6	5	5	1	1	1	5	2	2	2	2	3	3	0	1	1	1	3	1	1	1
1	4	30	1	2	1	1	1	2	4	3	10.5	5	7.5	1	3	3	3	0	0	5	3	4	1	1	5	1	1	0	1	4	5	5	1	5	1
1	2	24	1	1	5	1	4	2	4	4	12	3	5.5	5	6	5	3	2	3	2	4	3	3	2	1	4	5	5	4	3	5	2	2	1	4
1	2	24	1	1	2	1	2	1	1	3	10.5	3	5.5	6	6	6	6	0	5	4	4	4	3	3	3	3	4	4	4	3	3	4	4	3	3
1	2	24	1	1	2	1	4	1	1	4	12	1	3.5	0	0	0	0	0	0	0	0	0	0	0	0	0	0	0	0	0	0	0	0	0	0
2	2	24	1	1	1	1	4	2	4	2	9.5	4	6.5	5	6	3	5	0	0	5	3	6	3	3	3	3	3	0	0	3	3	3	0	6	0
1	2	24	1	2	5	1	4	1	1	2	9.5	4	6.5	6	6	6	2	6	5	5	5	1	6	6	0	5	5	5	3	0	0	0	4	3	3
1	2	24	1	1	1	1	4	2	4	4	12	3	5.5	6	6	6	4	5	5	4	6	3	4	3	4	5	5	4	4	2	2	2	3	2	4
1	2	24	1	1	1	1	4	1	1	4	12	4	6.5	4	5	4	5	0	0	6	2	5	0	1	2	1	3	0	0	5	3	4	0	5	3
1	2	24	1	1	1	1	4	2	4	4	12	2	4.5	5	6	5	5	0	0	6	3	6	0	0	3	3	5	0	0	5	5	6	0	5	0
1	2	24	1	1	3	1	4	3	7	4	12	3	5.5	6	6	6	5	5	4	5	6	6	3	3	2	4	6	2	2	5	4	4	2	3	5
1	2	24	1	1	4	1	4	2	4	3	10.5	4	6.5	6	6	6	6	0	0	6	5	5	4	0	3	4	6	2	0	6	4	4	5	3	0
1	3	27	1	2	2	1	4	2	4	1	8.5	4	6.5	6	6	6	6	5	4	6	3	5	4	5	4	5	4	2	1	4	2	3	3	5	2
1	2	24	1	2	2	2	4	2	4	4	12	4	6.5	5	5	5	2	1	2	2	3	2	3	3	1	2	5	1	5	2	1	1	4	4	3
1	2	24	1	1	1	2	4	2	4	4	12	2	4.5	5	5	6	4	3	3	3	5	3	4	4	2	4	5	2	4	3	3	3	4	2	3
1	5	32	2	3	1	3	3	2	4	2	9.5	4	6.5	2	0	0	6	0	3	6	0	6	2	2	2	2	2	2	2	2	4	5	2	2	2
1	5	32	1	3	5	3	3	2	4	4	12	4	6.5	3	4	5	6	0	3	6	3	4	1	2	5	3	3	0	3	5	5	3	3	5	5
1	2	24	1	2	2	2	4	2	4	4	12	4	6.5	3	5	3	6	0	1	6	3	5	1	1	5	3	3	0	0	5	5	3	1	5	0
1	2	24	1	1	2	2	4	2	4	2	9.5	3	5.5	4	4	3	5	2	2	5	2	6	2	2	5	2	3	4	2	5	5	6	2	5	2
1	3	27	1	1	1	2	4	2	4	4	12	3	5.5	4	5	5	5	5	6	5	3	4	3	3	2	3	3	2	3	3	4	5	1	5	3
1	3	27	1	2	3	2	1	2	4	4	12	3	5.5	5	5	6	5	3	2	6	5	5	3	3	3	5	6	5	1	3	5	4	5	3	1
2	3	27	1	1	1	2	2	2	4	2	9.5	2	4.5	4	6	6	5	0	4	4	5	3	4	4	2	6	6	0	6	6	1	2	4	0	3
1	2	24	1	2	2	2	4	1	1	4	12	3	5.5	2	2	2	5	0	2	6	2	5	4	4	3	1	1	1	1	2	4	4	1	5	1
2	2	24	1	2	7	2	4	2	4	4	12	3	5.5	6	6	6	5	3	3	3	3	3	2	2	2	2	6	2	1	3	1	1	1	5	0
1	2	24	1	2	3	2	4	2	4	4	12	3	5.5	2	4	4	4	3	3	3	3	2	3	3	3	2	2	3	3	3	3	3	3	3	2
1	2	24	1	1	2	2	4	1	1	2	9.5	3	5.5	5	6	5	5	5	3	6	5	6	1	0	5	3	4	2	1	5	5	5	3	5	1
2	3	27	1	1	1	2	4	3	7	4	12	4	6.5	3	3	3	6	0	1	6	3	5	1	1	6	3	1	0	1	5	5	5	0	5	1
1	4	30	2	3	1	2	3	2	4	3	10.5	3	5.5	3	6	6	6	0	0	6	6	6	0	3	4	4	6	0	0	3	5	5	0	6	2
1	5	32	1	3	1	3	3	2	4	4	12	3	5.5	1	5	3	6	1	1	6	5	4	5	1	2	1	5	1	0	3	1	1	1	5	1
1	3	27	1	1	4	2	1	3	7	2	9.5	4	6.5	3	4	5	4	0	2	4	5	2	2	1	0	3	3	1	2	2	1	3	1	2	4
1	2	24	1	2	2	2	4	2	4	2	9.5	4	6.5	2	2	2	3	1	0	5	1	0	1	0	4	1	1	0	1	5	5	5	0	4	1
1	2	24	1	2	6	2	4	2	4	3	10.5	2	4.5	5	4	5	4	5	4	5	4	5	4	5	4	5	4	5	4	5	4	5	4	4	5
2	3	27	2	1	6	2	1	2	4	2	9.5	4	6.5	2	1	0	6	0	0	5	0	6	0	0	5	1	2	0	0	6	5	6	0	5	1
1	2	24	1	2	2	2	4	2	4	3	10.5	2	4.5	5	6	5	4	1	1	6	5	5	4	5	1	3	4	1	1	5	5	5	1	6	1
2	2	24	1	2	1	2	4	2	4	4	12	3	5.5	6	6	6	4	4	4	6	6	5	6	6	4	6	6	4	6	5	4	4	6	4	5
1	2	24	1	1	1	2	4	2	4	3	10.5	3	5.5	1	1	1	1	1	1	1	1	5	1	1	5	1	1	1	1	5	5	5	5	5	5
2	2	24	1	1	2	2	4	2	4	3	10.5	3	5.5	6	6	6	0	6	6	0	6	0	6	6	0	6	6	0	5	0	0	1	6	0	4
1	5	32	1	3	1	2	3	2	4	4	12	3	5.5	1	1	1	1	1	1	1	1	1	1	1	1	1	1	1	1	1	1	1	1	1	1
1	2	24	1	2	7	2	4	3	7	4	12	2	4.5	6	6	6	6	5	5	5	6	5	6	6	5	5	6	4	4	5	5	5	5	4	4
1	2	24	1	1	2	2	4	3	7	2	9.5	3	5.5	1	1	1	2	2	1	1	1	6	6	6	6	0	0	1	1	6	6	6	1	5	1
1	2	24	1	2	2	2	4	2	4	2	9.5	2	4.5	2	2	4	6	0	0	6	4	6	0	0	6	0	0	0	0	6	6	6	0	6	0
1	3	27	1	1	2	2	4	1	1	4	12	3	5.5	6	6	6	3	2	3	6	6	6	3	3	0	6	6	4	6	6	6	6	6	3	3
1	5	32	2	3	1	3	3	2	4	3	10.5	4	6.5	1	3	3	6	0	1	0	1	5	1	1	5	1	1	1	1	5	5	5	1	5	1
1	2	24	1	1	2	2	4	2	4	2	9.5	3	5.5	3	5	5	4	5	1	4	5	3	4	1	3	2	3	1	1	2	4	4	0	5	1
1	2	24	1	1	3	2	4	3	7	3	10.5	3	5.5	5	5	5	5	2	5	3	5	3	3	2	1	2	5	0	0	1	1	1	4	1	1
1	4	30	2	3	1	3	3	2	4	2	9.5	3	5.5	2	3	2	4	1	1	1	1	4	2	0	4	1	4	1	0	3	1	3	1	4	1
2	2	24	1	2	4	2	4	2	4	4	12	2	4.5	5	6	6	6	1	0	5	6	1	0	0	1	3	5	0	0	4	1	1	5	2	3
2	2	24	1	2	5	2	4	2	4	4	12	2	4.5	5	6	6	3	3	5	5	6	3	3	6	3	5	6	3	5	3	3	3	5	4	3
1	2	24	1	1	1	2	2	3	7	3	10.5	3	5.5	5	5	5	2	1	1	3	5	3	2	2	4	4	3	2	5	3	1	3	3	2	1
1	3	27	1	1	2	2	4	3	7	3	10.5	3	5.5	2	2	2	2	2	2	2	2	2	2	2	2	2	2	2	2	2	2	2	2	2	2
1	1	21	1	2	1	2	4	3	7	4	12	3	5.5	6	6	6	3	5	4	6	5	2	5	0	1	6	6	5	6	3	1	1	1	1	3
1	4	30	1	2	1	2	1	2	4	2	9.5	3	5.5	2	4	4	6	4	1	6	3	4	3	5	5	4	6	5	0	3	5	3	1	5	0
1	5	32	2	3	1	2	3	2	4	2	9.5	3	5.5	5	6	3	2	4	1	3	3	3	3	3	4	3	5	3	2	3	3	3	3	3	3
1	2	24	1	1	2	2	4	3	7	4	12	3	5.5	5	5	5	6	3	2	5	5	6	4	5	2	4	4	2	1	2	2	5	2	2	2
1	2	24	1	2	2	2	4	2	4	2	9.5	3	5.5	3	5	3	3	1	3	1	2	5	3	3	3	3	3	0	3	2	2	2	0	1	2
1	3	27	2	3	2	2	3	2	4	3	10.5	3	5.5	3	3	3	5	0	0	6	1	6	0	0	5	2	1	0	0	6	6	6	0	6	1
1	2	24	1	1	2	2	4	2	4	4	12	4	6.5	5	5	5	6	0	1	5	5	6	1	1	5	3	3	0	0	5	3	5	0	3	1
2	2	24	1	1	5	2	4	2	4	4	12	2	4.5	6	6	6	3	0	6	3	6	5	3	6	0	6	6	0	6	0	2	0	6	0	1
2	2	24	1	2	1	2	4	2	4	4	12	2	4.5	4	5	5	6	0	1	6	2	5	1	1	5	4	4	0	0	5	5	5	0	2	2
1	3	27	1	2	2	2	4	2	4	3	10.5	3	5.5	3	5	5	6	0	2	5	5	6	5	5	3	3	2	0	1	3	3	5	1	3	3
1	4	30	1	2	7	2	1	2	4	2	9.5	3	5.5	4	3	4	5	4	1	5	1	5	1	1	5	3	3	1	1	5	5	5	1	5	0
2	2	24	1	2	1	2	4	2	4	4	12	2	4.5	6	6	6	6	4	3	5	5	3	5	3	5	1	3	3	1	3	3	4	1	4	5
2	3	27	1	1	1	2	2	2	4	2	9.5	3	5.5	0	0	0	6	0	0	6	0	6	0	0	6	1	0	0	0	5	6	6	0	5	1
1	1	21	1	2	4	2	4	3	7	3	10.5	2	4.5	2	5	5	5	5	5	5	5	5	5	2	3	4	2	2	1	6	5	5	0	5	1
1	2	24	1	1	2	2	4	2	4	4	12	3	5.5	5	6	5	5	0	1	5	5	5	4	1	3	2	5	0	0	3	1	5	1	5	0
2	3	27	1	2	4	2	4	2	4	4	12	2	4.5	5	6	5	6	0	0	6	5	3	1	0	1	3	3	0	1	5	3	3	1	5	6
1	2	24	1	2	6	2	4	2	4	3	10.5	3	5.5	4	4	4	4	3	3	3	3	3	3	3	3	3	4	0	3	1	2	2	2	2	2
1	2	24	1	2	2	2	4	2	4	4	12	4	6.5	5	6	5	5	4	3	3	5	6	2	1	4	2	4	2	1	3	2	2	1	4	4
2	2	24	1	2	1	2	4	2	4	2	9.5	2	4.5	5	5	5	5	0	1	6	4	5	2	1	4	4	4	0	1	5	5	5	4	5	3
1	4	30	2	3	4	2	3	2	4	2	9.5	3	5.5	0	1	1	6	0	1	6	1	6	1	0	5	1	1	0	0	5	5	5	5	5	0
2	2	24	1	1	1	2	4	2	4	2	9.5	3	5.5	0	1	0	6	0	0	6	0	6	0	0	6	0	0	0	0	5	5	5	0	5	0
1	2	24	1	2	5	2	4	2	4	3	10.5	3	5.5	6	6	6	5	0	5	6	5	6	2	0	5	5	6	1	1	3	1	6	0	1	3
1	3	27	1	2	1	2	4	2	4	3	10.5	3	5.5	5	5	6	5	2	0	5	5	4	4	0	0	5	4	2	0	1	2	3	0	1	1
1	2	24	1	1	2	2	4	2	4	4	12	3	5.5	6	6	6	2	6	0	4	6	0	6	6	0	0	6	0	0	0	0	0	6	0	0
1	2	24	1	1	2	2	2	2	4	4	12	3	5.5	3	3	3	4	0	0	6	0	4	1	1	5	2	2	0	0	5	6	6	0	5	3
1	3	27	2	2	3	2	2	2	4	2	9.5	4	6.5	3	3	3	6	0	1	6	1	6	0	0	5	1	1	0	0	0	0	6	0	6	1
2	2	24	1	1	1	2	4	2	4	2	9.5	4	6.5	2	4	5	5	1	1	5	1	1	1	1	2	1	3	1	1	3	2	3	1	3	2
1	2	24	1	2	2	2	4	3	7	4	12	2	4.5	6	6	6	2	5	2	2	5	4	4	6	0	5	6	5	1	1	1	3	3	3	5
1	2	24	1	1	6	2	1	2	4	3	10.5	2	4.5	6	6	6	6	3	2	4	4	1	1	3	1	5	5	1	2	4	2	1	1	3	1
1	2	24	1	2	4	2	4	2	4	4	12	3	5.5	5	6	5	3	4	3	4	4	3	4	4	2	4	6	4	1	3	2	2	3	2	3
1	2	24	1	2	1	2	4	2	4	3	10.5	3	5.5	3	3	4	3	1	1	5	3	3	3	3	3	3	3	3	3	3	3	3	3	3	3
1	3	27	1	2	2	2	4	2	4	4	12	3	5.5	2	5	5	5	0	1	3	4	1	0	0	1	5	2	1	2	1	1	6	1	1	0
1	2	24	1	2	2	2	4	2	4	4	12	2	4.5	3	6	6	5	0	3	5	6	6	1	1	0	4	6	0	1	2	1	1	2	1	1
2	2	24	1	2	1	2	4	2	4	4	12	3	5.5	5	5	5	5	4	1	5	4	4	5	5	2	1	5	2	1	4	2	2	3	4	0
1	2	24	1	2	1	2	4	2	4	1	8.5	3	5.5	4	4	5	5	0	0	5	3	6	0	1	4	2	3	0	0	6	6	6	0	5	1
1	3	27	1	2	1	2	4	2	4	4	12	2	4.5	6	6	6	1	5	1	5	5	6	4	6	5	4	6	5	1	3	0	1	4	5	6
1	3	27	1	2	1	1	1	2	4	4	12	3	5.5	2	5	5	4	2	3	5	4	4	2	2	3	2	4	2	3	4	4	4	1	3	1
2	2	24	1	2	1	2	4	2	4	4	12	4	6.5	2	6	6	6	5	0	6	6	6	0	0	0	1	6	0	0	6	6	6	0	6	5
1	2	24	1	2	2	2	4	1	1	2	9.5	3	5.5	4	5	5	5	0	1	4	4	4	5	5	2	3	3	3	3	3	3	3	3	3	3
1	2	24	1	2	3	2	4	3	7	3	10.5	4	6.5	3	3	3	3	3	0	4	3	3	3	0	3	4	4	3	2	2	2	2	2	2	1
1	2	24	1	1	4	2	4	2	4	1	8.5	4	6.5	3	5	6	6	0	3	3	4	4	2	0	0	1	1	1	5	1	1	2	0	6	0
1	2	24	1	1	4	2	4	2	4	3	10.5	2	4.5	5	6	5	5	5	3	5	5	5	4	4	5	5	5	3	1	5	5	6	5	4	5
1	4	30	2	2	4	2	2	2	4	4	12	4	6.5	3	3	2	5	1	0	5	3	2	0	0	3	3	5	0	0	5	3	3	2	2	1
1	2	24	1	2	4	2	4	2	4	3	10.5	3	5.5	3	5	6	6	0	1	5	3	5	1	0	3	3	3	1	1	4	4	4	3	5	3
1	2	24	1	1	5	2	1	3	7	4	12	3	5.5	6	6	6	4	0	3	6	6	6	6	1	0	6	6	0	2	6	6	6	5	5	6
1	2	24	1	2	4	2	4	2	4	2	9.5	3	5.5	5	5	5	2	4	4	2	5	5	5	5	1	5	5	2	4	4	2	4	2	4	3
1	3	27	1	2	5	2	4	2	4	4	12	3	5.5	5	6	6	6	0	0	6	6	6	0	0	3	3	6	0	0	6	6	6	0	6	6
1	2	24	1	2	3	2	4	3	7	4	12	3	5.5	6	6	6	4	0	0	5	6	6	6	6	0	5	6	0	0	5	2	2	3	4	6
1	2	24	1	2	1	2	4	2	4	2	9.5	4	6.5	6	6	6	3	4	3	3	3	3	3	3	3	3	3	3	3	3	3	2	6	3	3
2	2	24	1	1	4	2	4	4	9	4	12	1	3.5	6	6	6	1	0	0	6	6	6	0	6	6	0	6	0	0	0	0	6	6	6	6
1	2	24	1	1	2	2	4	2	4	2	9.5	2	4.5	5	5	5	5	2	2	5	3	3	3	3	3	4	4	3	3	3	3	3	3	3	3
1	3	27	1	2	3	2	4	3	7	4	12	2	4.5	3	5	2	0	0	0	0	0	0	0	0	0	0	0	0	0	0	0	0	0	0	0
1	2	24	1	1	1	2	4	2	4	4	12	3	5.5	0	0	0	0	0	0	6	0	6	0	0	6	0	0	0	0	6	6	6	0	6	0
2	3	27	1	2	7	2	4	2	4	4	12	3	5.5	5	5	6	6	0	1	6	6	6	1	0	1	5	5	0	0	0	2	1	0	6	0
1	3	27	1	1	6	2	4	2	4	3	10.5	3	5.5	3	6	6	5	0	1	3	5	1	0	1	0	1	3	0	0	3	1	1	0	5	6
1	2	24	1	2	1	2	4	2	4	2	9.5	4	6.5	3	6	6	6	0	0	6	6	3	0	0	3	3	3	0	0	3	3	5	0	5	0
1	3	27	2	2	1	2	4	2	4	3	10.5	3	5.5	3	3	3	3	0	0	5	4	4	1	1	2	4	4	1	1	2	1	4	1	2	1
1	2	24	1	2	3	2	4	2	4	2	9.5	3	5.5	6	6	6	5	0	5	5	5	5	5	5	2	5	5	4	0	3	3	3	5	3	3
1	3	27	1	2	1	1	1	2	4	3	10.5	4	6.5	3	4	4	2	3	3	4	4	3	2	3	2	3	4	2	3	3	2	3	2	3	1
1	2	24	1	2	5	2	4	2	4	3	10.5	2	4.5	0	0	0	2	1	0	6	0	1	6	0	4	0	6	1	1	3	1	1	2	5	1
1	2	24	1	2	3	2	4	2	4	3	10.5	3	5.5	4	5	5	5	3	1	6	5	6	6	6	3	4	5	0	0	5	2	3	0	3	3
1	2	24	1	2	1	2	4	2	4	2	9.5	4	6.5	2	4	4	6	2	0	5	4	5	2	4	2	2	3	3	3	3	3	5	0	5	3
1	2	24	1	1	3	2	4	3	7	2	9.5	4	6.5	5	4	5	6	2	5	6	4	4	5	4	2	3	3	3	4	3	1	1	3	5	3
1	5	32	1	3	1	3	3	2	4	3	10.5	3	5.5	5	6	6	6	6	6	6	6	6	6	5	0	3	6	1	0	5	5	1	6	1	3
2	2	24	1	2	19	2	4	1	1	3	10.5	3	5.5	6	6	6	5	1	2	3	6	5	4	4	1	4	4	4	4	1	1	1	4	1	1
2	3	27	1	2	19	3	4	1	1	4	12	3	5.5	6	6	6	3	3	3	3	6	4	5	3	0	5	6	3	3	1	3	3	5	3	3
1	3	27	1	1	19	1	1	1	1	4	12	3	5.5	6	6	6	3	5	0	5	6	3	6	6	0	6	6	3	0	5	2	2	6	1	3
1	3	27	1	2	19	3	4	2	4	3	10.5	2	4.5	3	6	6	6	5	3	6	5	3	1	1	0	5	5	1	5	2	3	3	3	2	3
2	4	30	1	3	19	3	1	3	7	4	12	4	6.5	6	6	6	6	0	5	5	6	2	1	0	1	4	6	1	3	2	1	1	1	5	2
1	2	24	1	1	19	3	1	1	1	4	12	3	5.5	5	6	5	6	0	0	0	6	5	5	3	5	0	6	1	1	5	5	5	4	5	1
1	2	24	1	1	19	3	1	1	1	4	12	3	5.5	6	6	6	5	0	6	4	6	3	0	4	0	6	6	0	0	1	0	0	5	2	0
2	2	24	1	1	19	1	4	2	4	4	12	2	4.5	4	5	5	4	4	4	3	4	3	4	4	4	3	3	3	3	4	4	4	4	3	4
2	3	27	1	2	19	3	1	1	1	4	12	2	4.5	6	6	6	2	5	6	3	6	2	6	6	0	6	6	3	6	2	2	1	6	2	6
2	2	24	1	1	19	2	2	3	7	4	12	3	5.5	6	6	6	2	3	6	4	6	2	5	2	0	3	6	2	5	3	0	1	5	4	0
2	3	27	2	1	19	2	1	1	1	4	12	3	5.5	6	6	6	5	5	5	4	6	3	5	5	1	6	6	1	2	3	2	3	3	1	0
2	2	24	1	1	19	2	1	3	7	4	12	2	4.5	6	6	6	6	0	6	6	6	3	0	0	0	3	6	0	3	6	3	3	6	3	0
1	5	32	2	2	19	3	1	2	4	3	10.5	3	5.5	6	6	5	6	5	0	6	6	6	0	0	5	5	6	0	0	4	5	5	1	3	2
2	2	24	1	2	19	1	4	1	1	3	10.5	3	5.5	5	5	5	5	1	1	5	5	5	3	1	2	2	5	1	3	3	3	5	0	4	0
2	2	24	1	1	19	2	1	2	4	4	12	4	6.5	6	6	6	6	1	3	5	5	5	5	5	2	5	6	2	6	5	3	3	2	3	1
2	2	24	1	1	19	1	1	1	1	4	12	3	5.5	5	5	5	2	1	5	3	6	2	5	5	1	4	5	1	3	3	3	3	4	2	1
2	3	27	1	1	19	3	1	2	4	4	12	3	5.5	4	6	6	3	3	3	5	5	1	1	1	3	3	6	3	5	5	3	3	1	5	4
2	2	24	1	1	19	1	1	4	9	4	12	4	6.5	6	6	6	5	1	5	5	6	1	3	1	0	2	6	0	1	1	1	1	3	3	1
1	3	27	1	1	19	2	2	1	1	4	12	3	5.5	6	6	6	5	0	2	5	6	0	6	6	0	6	6	5	4	3	1	0	6	1	1
2	3	27	1	1	19	2	1	1	1	4	12	3	5.5	6	6	6	6	0	5	5	6	3	6	6	3	5	5	0	1	2	2	1	4	3	4
2	3	27	1	1	19	2	1	1	1	4	12	4	6.5	6	6	6	5	6	5	5	6	5	6	6	3	5	5	4	5	4	4	4	6	4	4
2	3	27	1	2	19	3	4	4	9	4	12	2	4.5	6	6	6	6	2	6	6	6	1	6	6	0	5	6	4	1	0	0	1	6	2	0
2	3	27	2	2	19	2	4	1	1	4	12	4	6.5	5	6	5	4	4	1	4	5	1	3	3	2	5	6	5	4	4	3	1	2	2	2
1	3	27	1	1	19	3	1	2	4	4	12	3	5.5	6	6	6	6	6	6	6	6	6	6	6	6	6	6	6	6	6	6	6	6	6	6
2	2	24	1	1	19	3	1	2	4	4	12	3	5.5	4	5	5	5	0	1	5	3	5	0	1	3	1	4	1	1	5	5	5	1	5	1
1	2	24	1	1	19	2	1	2	4	3	10.5	3	5.5	5	5	4	4	0	1	6	3	5	1	1	4	3	2	1	2	6	5	5	1	5	1
2	2	24	1	1	19	2	1	2	4	4	12	4	6.5	3	5	6	4	0	1	4	3	3	1	3	1	3	3	0	1	1	2	3	0	1	0
2	2	24	1	2	19	3	4	1	1	4	12	3	5.5	5	6	6	5	0	0	5	6	5	0	0	5	5	6	0	0	5	5	5	0	6	0
2	3	27	1	1	19	2	1	1	1	4	12	2	4.5	4	6	6	6	1	6	4	6	6	3	3	2	3	6	1	1	3	0	3	3	3	2
2	2	24	1	2	19	2	4	2	4	4	12	4	6.5	6	6	6	5	4	5	3	5	4	5	5	2	2	3	2	2	1	2	2	2	2	3
1	3	27	1	1	19	1	1	4	9	4	12	1	3.5	6	6	6	3	6	6	2	6	2	6	6	0	6	6	2	2	3	3	3	5	0	6
2	3	27	1	1	19	2	1	2	4	4	12	3	5.5	6	6	6	6	0	6	6	6	6	6	6	2	6	6	1	6	1	1	1	6	4	0
2	3	27	1	1	19	3	1	4	9	4	12	3	5.5	1	5	5	6	0	1	6	5	6	5	5	5	5	5	1	1	5	5	5	5	5	5
2	2	24	1	1	19	2	1	2	4	4	12	2	4.5	6	6	6	2	6	5	4	6	2	5	6	0	5	6	3	4	3	2	1	6	5	0
2	3	27	1	1	19	3	1	2	4	4	12	3	5.5	5	6	6	5	0	1	6	6	1	6	6	1	6	6	1	1	3	1	3	5	1	3
2	2	24	1	1	19	2	1	2	4	4	12	4	6.5	6	6	6	5	3	6	4	6	0	6	6	0	5	6	0	3	5	0	0	1	4	0
1	2	24	1	1	19	1	1	3	7	4	12	4	6.5	3	5	5	5	0	0	3	6	5	3	3	1	3	5	3	3	4	1	2	5	5	4
1	2	24	1	1	19	1	1	2	4	4	12	4	6.5	5	5	5	5	4	4	5	5	2	5	5	0	5	5	0	2	6	2	2	3	2	2
1	3	27	1	1	19	2	1	2	4	4	12	2	4.5	6	6	6	5	2	3	5	6	3	2	2	1	4	6	3	3	2	3	2	4	3	2
1	2	24	1	1	19	2	1	1	1	4	12	3	5.5	5	5	6	5	0	1	6	4	3	0	0	1	3	3	2	0	1	1	4	0	5	4
2	3	27	1	1	19	3	1	2	4	4	12	3	5.5	5	6	6	5	1	4	5	6	0	5	5	0	3	6	1	3	4	0	4	1	2	3
1	2	24	1	1	19	1	1	2	4	4	12	3	5.5	5	5	5	3	3	1	3	6	4	3	5	3	5	5	2	3	3	2	3	3	3	3
2	4	30	1	2	19	3	1	1	1	4	12	3	5.5	1	5	3	6	0	0	6	3	6	0	0	0	5	5	0	3	6	6	6	0	6	0
2	2	24	1	1	19	2	1	3	7	4	12	4	6.5	6	6	6	2	0	4	6	6	5	2	0	0	6	6	0	3	3	3	3	6	1	0
2	2	24	1	1	19	2	1	1	1	4	12	3	5.5	6	6	6	6	0	5	6	6	5	4	4	1	5	5	0	0	5	1	4	3	3	5
1	2	24	1	1	19	1	1	2	4	4	12	3	5.5	4	4	6	6	0	1	6	2	6	1	0	0	2	5	0	1	3	2	6	0	5	2
2	2	24	1	1	19	1	1	2	4	4	12	4	6.5	6	6	6	1	3	4	2	6	3	3	3	0	6	6	3	5	1	0	1	5	0	3
2	4	30	1	1	19	1	1	2	4	4	12	3	5.5	5	6	6	5	3	3	5	5	3	3	3	0	5	6	3	5	3	3	1	4	4	3
2	3	27	1	1	19	2	2	2	4	4	12	3	5.5	6	6	6	0	0	0	3	6	2	3	6	0	6	6	0	2	3	2	0	2	1	0
2	3	27	1	1	19	3	1	4	9	4	12	3	5.5	5	6	6	6	0	3	5	6	5	5	6	0	5	6	2	5	2	1	2	6	3	6
2	2	24	1	1	19	1	1	2	4	3	10.5	4	6.5	5	6	6	6	1	5	5	5	6	1	3	5	5	5	0	1	5	5	5	0	5	5
2	3	27	1	1	19	3	1	2	4	4	12	3	5.5	5	6	6	5	1	1	6	5	2	4	4	3	4	6	2	3	1	1	3	3	3	0
1	4	30	1	1	19	3	1	2	4	3	10.5	3	5.5	5	6	6	3	5	1	5	6	3	6	1	0	3	6	5	5	3	3	3	3	0	3
1	4	30	2	1	19	3	2	1	1	4	12	4	6.5	5	5	6	2	1	1	4	5	2	5	5	1	4	5	2	2	1	1	1	4	1	1
1	4	30	1	1	19	3	1	1	1	4	12	3	5.5	6	6	6	6	6	6	6	6	0	6	6	0	6	6	6	6	0	0	0	6	0	6
2	3	27	1	1	19	1	2	1	1	4	12	3	5.5	5	5	6	4	4	6	5	4	3	3	3	0	4	5	2	3	3	4	3	1	4	4
2	2	24	1	1	19	1	1	3	7	4	12	4	6.5	3	5	5	2	0	1	6	3	6	0	0	4	4	5	0	0	2	0	5	0	4	0
2	2	24	1	1	19	1	1	1	1	3	10.5	4	6.5	6	6	6	3	0	3	5	6	3	3	3	2	6	6	0	3	3	1	3	3	2	5
2	2	24	1	1	19	2	1	2	4	4	12	4	6.5	6	6	6	5	1	3	4	6	1	4	4	1	5	6	4	4	3	3	0	6	2	3
2	3	27	1	1	19	3	1	1	1	4	12	4	6.5	3	5	5	2	3	3	4	5	3	4	3	0	2	4	3	2	5	4	2	1	2	4
2	2	24	1	1	19	3	1	4	9	4	12	2	4.5	6	6	6	5	0	1	6	6	1	6	1	0	3	6	0	1	5	1	1	6	5	1
2	3	27	1	2	19	3	4	4	9	4	12	3	5.5	5	6	6	5	0	5	5	6	5	5	5	2	5	6	2	6	3	1	4	6	3	5
1	2	24	1	1	19	1	1	2	4	4	12	4	6.5	5	5	5	5	3	1	6	6	5	4	3	2	4	6	4	0	5	4	4	5	4	0
2	2	24	1	1	19	1	1	2	4	4	12	2	4.5	6	6	6	4	0	5	6	6	0	6	6	0	6	6	0	5	5	3	3	6	5	3
2	5	32	1	1	19	2	2	1	1	4	12	3	5.5	6	6	6	0	0	6	0	6	0	6	0	0	6	6	0	0	0	0	0	6	0	6
1	2	24	1	1	19	2	1	1	1	4	12	3	5.5	6	6	6	6	0	5	6	6	6	4	6	0	6	6	0	5	5	5	5	5	6	3
1	2	24	1	1	19	1	1	2	4	4	12	3	5.5	6	6	6	6	6	6	5	6	1	6	6	1	6	6	5	5	3	3	1	6	3	3
2	2	24	1	2	19	1	4	1	1	2	9.5	3	5.5	3	5	5	4	5	5	5	5	5	5	5	2	3	3	3	3	4	2	2	3	3	4
1	3	27	1	1	19	3	1	2	4	3	10.5	5	7.5	5	5	5	5	3	3	3	3	2	3	3	3	4	3	4	4	3	4	3	4	3	4
2	3	27	1	2	19	3	4	3	7	4	12	3	5.5	6	6	6	5	0	1	3	6	4	6	6	2	5	6	1	3	5	4	2	6	4	3
2	2	24	1	1	19	1	1	1	2	3	10.5	3	5.5	6	6	6	5	0	6	1	6	0	2	6	0	6	6	0	6	0	2	2	6	2	2
2	4	30	1	2	19	3	1	2	4	4	12	3	5.5	4	6	5	3	0	1	1	6	1	6	5	0	5	5	3	5	0	0	2	5	3	1
2	3	27	1	1	19	2	1	2	4	4	12	3	5.5	5	5	6	5	1	3	6	5	3	2	4	2	5	6	1	1	2	1	1	4	2	1
2	2	24	1	1	19	1	1	1	2	4	12	4	6.5	6	6	6	6	6	5	6	6	5	6	5	0	4	6	0	4	2	0	2	5	2	2
2	3	27	2	1	19	2	1	1	2	4	12	4	6.5	5	6	6	5	2	4	2	6	1	4	4	0	5	5	4	4	0	0	0	6	3	3
1	3	27	1	1	19	3	1	1	2	4	12	3	5.5	5	6	5	4	4	3	5	6	2	4	4	3	5	6	4	4	0	2	3	3	3	3
2	3	27	1	1	19	2	1	1	2	4	12	4	6.5	5	6	5	6	0	0	5	3	6	3	1	1	3	6	0	0	3	1	1	0	4	2
2	2	24	1	1	19	1	1	4	9	4	12	3	5.5	4	6	6	5	0	0	5	6	6	0	0	2	4	6	0	1	5	4	5	0	4	0
1	2	24	1	1	19	2	1	2	4	4	12	3	5.5	5	5	5	2	1	5	5	6	2	6	6	0	5	5	5	5	3	2	1	5	1	4
1	3	27	1	1	19	2	1	1	2	4	12	2	4.5	5	6	6	5	3	1	6	3	5	3	5	3	5	5	1	1	1	0	3	5	5	1
1	2	24	1	1	19	1	1	2	4	4	12	3	5.5	6	6	6	6	0	1	6	6	3	5	5	0	3	6	0	0	5	5	4	6	5	5
2	2	24	1	1	19	1	1	1	2	4	12	4	6.5	3	4	3	6	0	2	5	1	6	0	0	5	3	4	0	0	5	5	6	0	4	2
2	2	24	1	1	19	2	4	2	4	4	12	4	6.5	5	6	6	1	0	5	3	6	3	4	5	0	5	6	1	3	0	0	1	0	3	0
1	2	24	1	1	19	1	1	1	2	4	12	2	4.5	6	6	6	5	0	3	5	6	1	0	0	0	6	6	0	6	3	3	0	0	3	5
2	2	24	1	1	19	1	1	1	2	4	12	3	5.5	4	5	5	5	3	3	5	3	5	3	3	4	4	4	2	1	5	5	5	2	3	2
2	2	24	1	1	19	1	1	1	2	3	10.5	4	6.5	5	5	5	4	5	5	3	5	3	5	5	2	4	5	5	5	4	5	6	5	4	5
2	2	24	1	1	19	1	1	2	4	3	10.5	3	5.5	3	4	4	3	0	1	3	3	3	2	2	1	3	3	1	1	1	1	1	1	1	1
2	4	30	2	1	19	2	2	2	4	4	12	3	5.5	5	6	5	4	1	1	6	5	3	0	1	0	1	5	1	0	3	1	1	0	3	1
1	2	24	1	1	19	1	1	1	2	4	12	3	5.5	3	6	5	6	0	1	5	5	5	1	1	3	3	5	1	2	1	3	3	1	3	1
2	2	24	1	1	19	2	2	2	4	2	9.5	4	6.5	5	5	6	5	0	6	3	6	6	0	0	0	5	6	0	5	0	0	0	0	0	0
1	2	24	1	1	19	1	1	2	4	4	12	3	5.5	5	6	5	5	3	4	5	5	5	6	6	3	3	5	5	2	4	0	5	2	4	1
2	2	24	1	1	19	2	1	4	9	4	12	3	5.5	5	5	5	5	3	3	3	5	3	4	4	3	5	5	3	3	3	3	3	4	4	3
1	3	27	1	1	19	3	1	1	2	4	12	3	5.5	5	6	5	2	0	3	2	5	3	5	4	0	3	6	4	2	2	1	2	3	2	2
1	3	27	1	1	19	2	1	1	2	4	12	4	6.5	6	6	6	5	1	1	5	3	5	1	1	2	3	3	0	1	5	5	5	4	6	3
2	2	24	1	1	19	2	1	2	2	4	12	3	5.5	6	6	6	6	0	1	5	6	6	1	6	1	5	6	0	1	1	1	5	5	4	0
2	3	27	1	1	19	3	1	1	2	4	12	3	5.5	5	6	5	5	1	5	5	6	5	6	6	0	5	6	5	5	1	0	1	4	2	2
2	2	24	1	2	19	2	4	1	2	4	12	3	5.5	5	5	5	4	1	4	2	5	4	2	4	4	5	6	2	6	4	2	2	4	1	3
2	2	24	1	1	19	1	1	1	2	4	12	2	4.5	6	6	6	3	4	2	5	6	3	5	3	0	5	6	4	3	3	1	2	2	3	3
2	3	27	1	2	19	3	1	2	4	4	12	2	4.5	6	6	6	3	3	3	3	5	3	3	3	1	6	6	4	6	3	3	3	5	3	4
2	2	24	1	1	19	2	1	4	9	4	12	3	5.5	6	6	6	6	6	6	6	6	6	2	0	3	6	6	0	4	6	2	6	6	4	3
2	3	27	1	1	19	2	1	1	2	4	12	4	6.5	3	6	5	3	0	3	5	5	2	3	3	1	1	4	1	6	3	3	3	3	1	1
1	2	24	1	2	19	3	1	4	9	4	12	4	6.5	6	6	6	3	3	0	6	6	0	6	6	0	6	6	3	0	3	0	0	6	6	6
2	3	27	1	1	19	2	1	2	4	4	12	3	5.5	4	5	6	5	0	1	5	3	1	0	1	1	3	5	0	0	4	4	3	3	5	1
2	2	24	1	1	19	2	1	1	2	4	12	3	5.5	4	5	6	4	0	2	4	4	4	5	5	4	4	4	2	4	5	3	3	0	4	1
2	3	27	1	2	19	2	4	1	2	4	12	2	4.5	6	6	6	6	0	6	5	6	0	6	6	0	6	6	0	6	0	0	0	6	0	3
2	2	24	1	1	19	2	1	2	4	4	12	3	5.5	6	6	6	6	4	5	5	5	5	5	5	3	5	5	4	5	4	4	3	5	4	4
2	3	27	1	1	19	2	1	1	2	4	12	4	6.5	6	6	6	6	5	5	5	6	3	5	5	3	5	6	1	6	5	3	3	5	5	1
1	2	24	1	1	19	1	1	1	2	3	10.5	3	5.5	5	5	5	4	3	3	5	5	4	5	5	2	4	5	3	3	2	3	3	4	4	4
2	2	24	1	1	19	1	1	2	4	4	12	3	5.5	5	6	6	6	0	1	6	6	5	6	5	4	5	6	0	1	4	4	5	5	5	5
2	3	27	1	2	19	2	4	2	4	4	12	3	5.5	6	6	6	3	0	5	3	6	3	6	5	0	5	6	0	5	1	1	3	6	1	3
2	2	24	1	1	19	2	1	1	2	4	12	4	6.5	6	6	6	5	0	5	5	6	4	5	4	3	5	6	1	5	2	3	3	4	4	2
2	2	24	1	2	19	2	4	2	4	4	12	3	5.5	5	6	5	5	2	3	5	6	5	6	6	4	5	6	3	3	5	4	3	5	3	2
1	4	30	2	2	19	2	1	2	4	4	12	4	6.5	6	6	6	3	5	6	6	6	6	6	0	0	6	6	3	3	0	1	2	6	1	5
2	2	24	1	1	19	2	1	1	2	4	12	3	5.5	6	6	6	3	0	4	1	6	0	6	3	1	5	6	5	5	1	1	1	6	1	3
2	3	27	1	1	19	2	1	2	4	4	12	3	5.5	2	3	3	4	0	0	5	1	3	3	3	1	1	2	0	0	2	2	2	0	2	0
2	2	24	1	1	19	1	1	2	4	4	12	4	6.5	6	6	6	3	6	5	2	6	3	6	6	0	6	6	6	6	0	0	0	0	0	6
2	3	27	1	1	19	3	1	2	4	4	12	3	5.5	5	6	6	5	0	2	6	6	2	2	1	1	1	6	1	1	5	0	1	0	5	3
1	2	24	1	1	19	2	1	1	2	4	12	4	6.5	5	6	6	1	1	1	2	6	5	5	5	1	4	6	3	2	1	1	3	2	3	3
2	2	24	1	1	19	1	4	1	2	4	12	3	5.5	6	6	6	1	3	6	5	6	5	5	2	2	5	4	3	3	4	4	5	4	4	1
2	4	30	1	2	19	3	2	1	2	4	12	3	5.5	6	6	6	5	0	3	5	6	4	4	4	1	4	6	0	0	4	2	3	5	4	4
2	3	27	1	2	19	2	1	1	2	4	12	4	6.5	6	6	6	0	6	6	5	6	1	6	6	0	6	6	6	6	0	0	0	6	0	6
1	2	24	1	1	19	1	4	4	9	4	12	3	5.5	5	6	6	6	0	5	5	5	3	3	3	0	3	5	0	3	3	4	4	0	3	0
2	2	24	1	2	19	3	4	3	7	4	12	4	6.5	6	6	6	3	0	1	3	6	5	6	6	0	6	6	0	6	0	0	3	6	0	6
2	3	27	1	1	19	3	1	1	2	4	12	3	5.5	5	6	6	5	0	3	5	6	3	5	5	1	5	6	0	5	3	4	4	0	5	0
2	3	27	1	2	19	3	4	1	2	4	12	4	6.5	6	6	6	4	4	6	5	5	1	5	0	1	6	6	1	1	1	1	1	3	1	3
1	4	30	1	1	19	3	1	2	4	4	12	1	3.5	6	6	6	6	1	1	3	6	5	4	3	0	6	6	4	6	0	0	0	6	3	3
2	3	27	1	2	19	3	4	2	4	4	12	4	6.5	6	6	6	6	3	4	6	6	4	1	4	1	4	6	3	3	4	2	4	2	5	4
1	3	27	1	2	19	3	4	4	9	3	10.5	3	5.5	5	6	6	6	0	3	6	5	6	4	0	0	2	6	3	0	5	2	3	0	4	1
1	3	27	1	1	19	3	1	1	2	4	12	3	5.5	3	3	5	5	1	1	6	5	5	1	0	3	2	5	0	0	5	5	5	0	5	0
2	3	27	2	1	19	3	1	2	4	4	12	3	5.5	5	6	6	3	3	5	3	6	3	5	5	1	5	6	3	3	1	2	3	5	3	1
2	3	27	1	2	19	2	2	4	9	4	12	3	5.5	6	6	6	5	5	5	5	5	5	6	6	2	5	6	5	5	0	0	0	5	3	5
2	3	27	1	1	19	3	1	1	2	4	12	3	5.5	3	4	6	6	0	5	5	2	6	2	0	0	3	2	1	1	5	3	4	0	6	1
1	3	27	1	1	19	3	1	1	2	4	12	3	5.5	1	3	1	5	0	1	4	1	5	0	0	5	1	3	1	2	3	2	5	0	5	0
2	3	27	1	1	19	2	1	3	7	4	12	3	5.5	5	6	6	5	0	0	5	6	2	5	3	0	6	6	2	4	0	0	0	6	3	6
1	3	27	1	1	19	2	1	1	2	4	12	4	6.5	6	6	6	6	6	6	3	6	1	6	6	0	6	6	6	2	2	0	0	6	1	6
2	3	27	1	1	19	3	1	1	2	4	12	2	4.5	6	6	6	2	5	6	6	6	6	6	4	1	6	6	4	6	1	1	1	6	5	5
1	3	27	1	1	19	1	1	2	4	4	12	4	6.5	6	6	6	5	0	5	5	5	5	5	5	0	5	5	0	4	5	3	4	3	5	2
1	2	24	1	2	19	1	4	2	4	4	12	2	4.5	6	6	6	5	6	5	4	6	5	4	2	3	5	6	4	2	6	5	6	5	3	3
2	2	24	1	2	19	2	4	2	4	4	12	3	5.5	6	6	6	3	2	6	2	6	3	5	5	1	3	6	3	5	3	3	3	4	3	2
2	2	24	1	2	19	1	4	3	7	3	10.5	2	4.5	6	6	6	6	6	6	6	6	5	6	6	4	4	6	0	5	5	5	5	5	5	5
1	2	24	1	1	19	1	1	4	9	4	12	4	6.5	6	6	6	6	0	0	2	6	6	3	3	0	3	6	0	0	6	3	3	3	3	3
1	2	24	1	1	19	1	1	1	2	4	12	4	6.5	5	6	6	6	0	4	5	6	2	2	6	1	6	6	1	2	2	2	2	2	2	2
1	3	27	1	2	19	1	1	2	4	3	10.5	3	5.5	3	5	6	0	6	5	3	5	3	6	3	3	5	5	6	5	0	0	3	3	3	6
2	2	24	1	1	19	1	1	2	4	4	12	2	4.5	6	6	6	1	4	1	2	6	1	6	6	0	6	6	6	0	1	1	1	6	1	0
2	2	24	1	1	19	1	1	1	2	4	12	3	5.5	6	6	6	3	6	5	0	6	1	4	6	0	6	6	4	5	0	0	2	6	0	6
2	3	27	1	1	19	2	1	2	4	4	12	3	5.5	6	6	6	3	6	6	3	6	3	6	6	2	6	6	6	6	2	2	2	6	2	6
2	3	27	1	2	19	3	4	1	2	4	12	4	6.5	5	6	6	3	4	3	4	6	3	5	4	1	5	6	2	3	3	2	3	4	2	3
1	2	24	1	1	17	1	2	2	4	2	9.5	2	4.5	6	6	6	3	3	4	1	5	2	5	6	1	5	5	2	2	2	2	2	3	3	4
2	3	27	1	1	17	2	1	2	4	3	10.5	2	4.5	6	6	6	1	6	4	6	6	6	3	3	0	3	3	3	3	3	0	1	0	3	1
2	2	24	1	1	17	3	2	2	4	2	9.5	4	6.5	6	5	5	5	0	4	5	6	4	6	6	0	5	5	2	5	0	0	4	5	0	0
1	5	32	1	1	17	3	1	2	4	3	10.5	3	5.5	1	1	1	5	0	0	5	0	5	3	3	5	1	1	3	2	5	1	1	3	3	1
1	3	27	1	2	17	1	1	2	4	2	9.5	3	5.5	5	4	5	5	0	0	4	4	3	0	0	3	2	4	0	0	3	3	2	2	3	2
2	2	24	1	1	17	1	1	1	2	1	8.5	5	7.5	3	5	4	4	5	3	5	3	4	4	2	3	4	3	3	4	5	4	3	3	2	3
1	3	27	1	1	17	3	2	2	4	3	10.5	4	6.5	5	6	6	2	3	3	5	5	4	3	4	3	5	5	5	2	3	1	3	1	2	3
2	1	21	1	4	17	1	1	2	4	3	10.5	4	6.5	2	4	4	3	0	3	6	3	2	3	4	3	4	2	0	2	4	2	0	3	5	1
1	2	24	1	1	17	2	2	2	4	2	9.5	4	6.5	3	4	4	5	0	3	6	5	5	4	2	5	3	2	1	1	6	5	5	3	6	1
2	5	32	2	1	17	2	1	1	2	3	10.5	3	5.5	1	1	1	3	0	0	6	0	6	0	0	6	1	1	0	0	6	6	6	0	3	1
1	3	27	1	1	17	3	2	3	7	3	10.5	3	5.5	6	6	6	3	4	3	3	6	2	6	6	1	6	6	2	3	3	1	1	6	2	4
1	3	27	1	1	17	3	1	2	4	1	8.5	3	5.5	4	4	5	5	0	3	6	4	5	2	2	2	4	5	3	4	4	1	3	1	5	2
2	3	27	1	1	17	3	2	3	7	4	12	4	6.5	4	4	5	3	3	4	6	3	2	5	5	3	3	6	1	3	2	2	2	2	5	1
2	3	27	1	1	17	2	2	2	4	3	10.5	4	6.5	5	6	4	6	0	1	5	5	4	4	4	2	4	4	3	4	4	3	4	4	3	4
2	2	24	1	1	17	1	2	2	4	3	10.5	4	6.5	4	6	6	6	0	1	5	3	5	2	3	3	3	5	0	0	3	3	5	0	3	0
2	2	24	1	1	17	3	2	2	4	2	9.5	3	5.5	5	5	6	5	0	3	6	5	5	6	5	1	3	5	1	3	3	3	3	1	1	3
2	3	27	2	1	17	3	1	2	4	4	12	3	5.5	6	6	6	6	3	5	5	5	5	5	6	4	5	5	5	5	4	2	3	4	3	2
2	2	24	1	1	17	1	2	1	2	2	9.5	4	6.5	3	3	4	4	0	0	0	1	5	3	3	3	1	2	1	0	5	4	4	0	4	1
2	3	27	2	1	17	3	1	2	4	1	8.5	4	6.5	3	3	3	3	0	3	1	3	3	3	3	0	3	3	3	3	0	0	0	3	0	0
2	3	27	1	1	17	3	2	2	4	3	10.5	3	5.5	6	6	6	2	5	6	2	6	1	6	5	1	6	5	5	5	0	1	1	5	1	6
1	3	27	1	1	17	3	1	2	4	1	8.5	4	6.5	2	3	3	5	0	0	5	3	6	1	0	3	3	3	0	0	5	6	6	1	5	1
2	3	27	1	1	17	3	2	2	4	3	10.5	4	6.5	3	5	6	6	3	6	5	5	5	5	3	1	4	6	0	1	5	1	1	3	3	2
2	2	24	1	1	17	2	2	2	4	2	9.5	3	5.5	5	5	5	4	5	5	5	5	3	5	4	3	5	5	3	4	3	3	2	4	4	4
1	3	27	1	1	17	3	2	2	4	3	10.5	3	5.5	4	5	5	5	0	1	6	4	6	1	1	4	4	5	1	1	5	5	6	5	5	5
2	2	24	1	1	17	1	1	2	4	2	9.5	4	6.5	3	4	5	6	0	1	5	5	5	3	2	5	4	4	0	3	5	2	5	0	3	1
2	3	27	1	1	17	3	1	2	4	4	12	2	4.5	5	6	6	6	0	6	5	6	5	5	0	1	6	6	0	3	0	0	3	5	0	4
1	2	24	1	1	17	1	2	2	4	3	10.5	5	7.5	3	4	5	6	1	1	5	3	4	1	1	5	2	1	1	1	5	3	1	1	1	1
2	2	24	1	1	17	1	2	2	4	3	10.5	3	5.5	3	5	6	3	1	3	1	3	4	2	1	1	4	5	0	1	0	0	3	0	1	3
2	2	24	1	1	17	1	2	2	4	4	12	3	5.5	5	6	6	2	3	6	1	6	1	5	5	1	5	6	2	5	0	0	2	4	1	2
2	3	27	1	1	17	2	1	2	4	3	10.5	1	3.5	5	6	6	5	0	3	6	4	5	5	5	2	3	3	1	3	3	3	3	6	5	5
1	3	27	2	1	17	3	2	2	4	1	8	3	5.5	2	4	3	2	4	3	2	3	2	3	2	2	3	2	3	3	2	2	3	2	3	2
2	2	24	1	1	17	3	2	2	4	2	9.5	4	6.5	4	6	6	5	2	5	6	3	5	5	5	5	4	4	2	4	5	4	4	4	4	5
2	1	21	1	4	17	1	1	2	4	2	9.5	3	5.5	2	2	2	6	0	0	6	2	6	0	0	3	2	0	0	0	6	6	6	6	3	3
2	2	24	1	1	17	1	2	2	4	4	12	4	6.5	5	5	5	4	2	3	5	4	3	3	4	2	4	4	2	1	4	3	4	3	4	3
1	2	24	1	1	17	1	2	2	4	3	10.5	2	4.5	5	5	6	5	2	2	6	5	2	6	6	6	0	2	3	0	5	0	0	3	0	0
2	2	24	1	2	17	2	4	2	4	2	9.5	4	6.5	4	5	6	4	1	2	5	6	2	4	5	2	2	2	2	2	2	2	2	2	2	2
1	3	27	1	1	17	2	2	2	4	1	8	5	7.5	1	1	1	3	0	0	6	1	6	0	1	5	1	3	0	0	4	4	5	0	6	1
2	2	24	1	1	17	1	2	2	4	3	10.5	4	6.5	5	6	6	6	0	3	5	4	5	5	5	3	3	3	0	3	5	0	3	3	3	2
2	3	27	1	1	17	3	2	2	4	3	10.5	4	6.5	4	5	5	1	0	1	5	4	4	2	0	3	3	3	0	1	5	3	5	1	1	1
2	2	24	1	1	17	3	2	2	4	3	10.5	4	6.5	5	5	5	4	3	3	4	5	3	3	3	1	5	5	2	3	3	3	3	3	3	4
1	2	24	1	1	17	3	2	2	4	3	10.5	3	5.5	5	5	5	5	0	5	6	5	6	6	6	1	6	6	3	5	5	5	4	5	5	5
1	3	27	1	1	17	3	2	2	4	2	9.5	5	7.5	0	0	1	6	0	0	6	0	6	0	0	6	0	0	0	0	6	6	6	0	6	0
2	2	24	1	1	17	1	2	2	4	4	12	3	5.5	5	5	5	4	2	6	4	5	3	5	6	0	5	6	3	2	0	3	1	6	4	4
2	3	27	1	1	17	3	2	2	4	4	12	3	5.5	5	6	6	6	0	4	3	6	1	6	6	1	5	6	3	5	1	1	1	5	1	3
2	2	24	1	1	17	3	1	2	4	2	9.5	4	6.5	3	6	6	6	0	3	3	5	3	4	4	3	4	4	3	2	2	0	2	0	1	0
2	2	24	1	1	17	2	2	2	4	3	10.5	3	5.5	5	4	4	4	2	5	3	4	3	3	3	2	4	4	3	4	2	2	2	4	2	2
2	3	27	1	1	17	3	2	2	4	4	12	2	4.5	5	5	5	5	0	3	6	5	6	5	1	1	3	5	0	0	5	5	1	5	4	0
2	2	24	1	1	17	2	2	2	4	2	9.5	3	5.5	2	4	5	5	0	1	6	2	6	4	6	4	2	2	1	1	5	5	6	1	4	2
1	3	27	1	1	17	2	2	2	4	2	9.5	4	6.5	4	5	5	4	4	3	4	5	4	2	4	1	5	4	3	3	2	2	2	3	2	2
1	2	24	1	1	17	1	2	2	4	2	9.5	4	6.5	3	3	3	3	3	3	3	4	2	4	2	2	3	4	2	3	3	2	1	3	2	2
1	2	24	2	1	17	1	2	1	2	2	9.5	4	6.5	5	5	5	5	0	1	5	2	6	0	1	2	1	3	0	0	3	4	5	1	2	0
1	2	24	2	1	17	2	2	2	4	2	9.5	4	6.5	5	3	5	3	3	2	3	4	3	4	6	3	4	3	3	4	3	3	2	3	3	3
2	2	24	1	1	17	2	2	2	4	2	9.5	4	6.5	5	6	6	4	5	5	3	6	2	5	6	3	5	5	3	3	3	3	3	5	1	3
2	2	24	1	1	17	1	2	2	4	3	10.5	4	6.5	5	5	5	5	3	3	5	5	5	4	5	0	6	6	2	5	4	1	5	3	1	1
2	2	24	1	1	17	1	2	2	4	2	9.5	4	6.5	5	5	6	5	3	5	5	5	4	5	5	0	5	5	2	4	1	1	1	5	1	3
2	2	24	1	1	17	1	2	2	4	2	9.5	4	6.5	5	5	3	2	0	4	1	4	0	3	2	1	4	3	1	4	1	1	1	4	1	1
2	2	24	1	1	17	1	1	3	7	4	12	4	6.5	6	6	6	6	0	3	3	6	0	6	6	2	6	6	3	3	0	0	1	2	3	3
2	2	24	1	1	17	1	2	2	4	3	10.5	4	6.5	3	3	2	5	0	2	5	3	3	0	3	5	3	3	0	0	5	3	6	0	3	0
1	2	24	1	1	17	1	2	2	4	2	9.5	5	8	2	3	3	5	0	0	6	2	6	3	2	3	3	2	0	3	4	4	4	0	4	2
2	2	24	1	1	17	2	2	2	4	2	9.5	4	6.5	5	5	5	5	5	6	5	4	0	4	6	0	6	5	0	4	0	0	2	2	2	2
2	2	24	1	1	17	2	2	2	4	2	9.5	4	6.5	3	3	3	4	2	2	3	2	3	3	3	2	3	3	1	2	3	3	3	2	3	2
1	3	27	2	2	17	1	1	2	4	1	8	3	5.5	2	4	4	5	1	1	6	4	5	3	3	3	3	4	3	2	5	3	3	2	5	2
2	4	30	1	1	17	2	1	2	4	1	8	3	5.5	3	3	3	3	3	3	3	3	3	3	3	3	3	3	3	3	3	3	3	3	3	3
2	2	24	1	1	17	1	4	2	4	1	8	4	6.5	6	6	6	4	4	6	5	6	3	5	5	0	4	4	2	1	3	0	0	6	5	4
1	2	24	1	1	17	1	2	2	4	4	12	2	4.5	4	5	5	5	2	4	5	3	5	4	4	3	4	5	2	3	3	3	3	3	4	3
2	2	24	1	1	17	2	2	2	4	2	9.5	4	6.5	5	5	5	5	2	5	5	5	4	5	5	4	4	4	0	5	4	5	3	1	3	4
1	2	24	1	1	17	1	2	2	4	3	10.5	2	4.5	4	6	6	6	2	1	6	4	0	4	6	0	3	4	1	0	4	0	0	3	6	5
2	3	27	1	1	17	1	1	1	2	2	9.5	3	5.5	4	5	5	5	0	4	5	5	4	0	0	2	5	4	0	1	4	1	2	1	3	2
1	2	24	1	1	17	1	1	1	2	2	9.5	3	5.5	2	5	4	5	0	1	6	4	6	1	1	5	4	4	2	2	5	5	5	2	5	3
2	2	24	1	1	17	3	2	2	4	4	12	3	5.5	4	5	5	4	0	1	5	3	4	0	0	4	3	3	0	1	5	4	4	1	3	2
2	2	24	1	1	17	1	2	3	7	3	10.5	4	6.5	5	6	6	5	2	2	5	5	4	4	4	5	4	5	3	4	5	5	5	3	3	2
2	2	24	1	1	17	2	2	2	4	2	9.5	4	6.5	3	5	5	5	0	2	5	5	5	0	0	4	3	3	0	1	1	3	3	0	3	1
2	2	24	1	1	17	1	1	1	2	2	9.5	4	6.5	3	3	3	6	0	0	6	1	4	1	1	1	5	2	0	2	6	4	4	0	4	0
2	3	27	1	1	17	3	2	2	4	3	10.5	4	6.5	4	4	4	4	0	3	5	4	3	2	2	2	2	3	1	2	2	2	2	2	2	2
2	2	24	1	1	17	2	2	2	4	2	9.5	3	5.5	4	5	5	4	4	4	5	4	5	4	4	5	5	4	4	3	4	4	4	3	5	2
2	2	24	1	1	17	2	2	2	4	2	9.5	5	8	3	6	5	6	0	2	5	5	4	4	3	1	3	4	1	1	2	1	3	3	3	0
2	2	24	2	1	17	1	2	2	4	4	12	3	5.5	6	6	6	3	5	6	5	6	4	6	6	0	3	6	3	2	0	0	3	3	1	5
2	3	27	2	1	17	3	2	2	4	4	12	3	5.5	3	6	3	3	0	3	5	3	0	1	0	0	3	3	1	6	1	1	1	0	3	3
2	2	24	1	1	17	1	2	2	4	4	12	3	5.5	5	5	5	5	5	5	4	5	5	5	0	3	3	3	0	2	0	2	2	0	2	0
2	4	30	1	2	17	3	1	2	4	2	9.5	4	6.5	1	1	1	6	0	0	6	1	6	0	0	5	1	1	0	0	6	6	6	0	6	1
2	2	24	1	2	17	2	1	4	9	4	12	1	3.5	6	6	6	6	6	6	0	6	6	6	6	0	6	6	6	6	0	0	0	6	0	6
2	1	21	1	1	17	1	2	2	4	3	10.5	4	6.5	3	4	5	5	0	5	4	4	3	0	0	4	5	5	0	1	4	4	4	0	3	2
1	2	24	1	1	17	2	2	2	4	2	9.5	4	6.5	2	3	3	4	0	2	3	4	3	0	1	2	3	3	0	2	1	2	2	1	2	2
2	1	21	1	4	17	1	1	2	4	2	9.5	4	6.5	3	6	6	4	0	0	6	5	4	0	2	3	3	4	0	0	5	1	5	0	5	1
2	3	27	2	1	17	2	1	2	4	3	10.5	3	5.5	5	6	6	6	0	0	6	6	6	0	0	0	6	6	0	0	6	0	1	5	6	6
1	2	24	1	2	17	2	4	2	4	3	10.5	5	8	4	6	4	0	4	0	4	4	4	5	5	5	4	5	4	4	4	4	4	4	4	4
2	3	27	2	1	17	3	2	2	4	4	12	4	6.5	4	3	3	5	0	2	3	2	3	2	3	2	3	3	1	1	2	3	3	2	3	2
2	2	24	1	1	17	2	2	2	4	2	9.5	4	6.5	4	4	4	4	1	2	2	2	2	2	2	2	2	2	1	2	1	1	1	1	1	1
2	3	27	1	1	17	3	1	2	4	2	9.5	4	6.5	0	0	0	1	0	0	3	0	3	0	0	5	1	0	0	0	1	1	1	0	1	0
2	5	32	2	2	17	3	1	2	4	4	12	3	5.5	6	6	6	3	0	4	3	6	3	3	3	0	6	6	0	6	3	3	3	6	3	3
2	3	27	1	1	17	3	2	2	4	3	10.5	4	6.5	4	4	4	4	4	4	4	4	4	4	4	4	4	4	0	0	0	4	1	1	1	1
1	2	24	1	1	17	3	4	1	2	3	10.5	3	5.5	1	1	1	1	0	1	6	1	6	1	1	1	1	1	1	1	4	4	1	0	5	0
2	2	24	1	1	17	3	2	2	4	2	9.5	4	6.5	6	6	6	6	0	3	5	3	5	3	0	3	3	4	0	1	5	4	5	3	5	1
1	3	27	1	1	17	3	2	2	4	2	9.5	5	8	0	0	0	0	0	0	0	0	6	0	0	6	0	0	0	0	6	6	6	6	6	6
2	3	27	1	1	17	2	1	2	4	2	9.5	4	6.5	1	1	0	6	0	0	5	3	6	0	0	5	3	1	0	0	6	6	6	0	5	1
2	2	24	1	1	17	2	1	2	4	2	9.5	4	6.5	4	5	4	5	3	3	5	4	5	4	4	3	4	5	2	3	5	4	4	2	5	3
1	2	24	1	1	17	2	4	2	4	2	9.5	4	6.5	0	0	0	6	0	0	6	0	6	0	0	6	0	0	0	0	6	6	6	0	6	0
1	1	21	1	1	17	2	2	2	4	2	9.5	3	5.5	4	4	4	4	0	2	5	4	4	1	2	3	3	3	0	3	2	4	5	1	2	2
2	3	27	1	1	17	3	2	2	4	2	9.5	4	6.5	5	5	5	6	3	3	5	6	5	5	3	5	5	5	3	3	5	4	2	3	3	2
2	2	24	1	1	17	3	2	2	4	2	9.5	2	4.5	5	5	5	5	0	3	6	5	5	3	3	2	5	5	0	3	4	4	4	1	5	3
1	3	27	1	1	17	2	2	2	4	1	8	4	6.5	4	4	5	5	0	1	3	5	4	4	4	2	4	4	1	5	2	2	2	5	2	1
2	3	27	1	1	17	2	1	2	4	2	9.5	4	6.5	3	3	1	5	0	1	6	1	6	1	1	5	1	1	0	0	5	5	5	1	3	1
1	2	24	1	1	17	3	2	3	7	1	8	1	3.5	6	6	6	0	6	6	6	6	6	6	6	0	6	6	6	6	0	0	0	6	6	6
2	2	24	1	1	17	1	2	3	7	4	12	4	6.5	0	0	6	0	0	0	0	5	0	0	0	0	0	6	1	1	1	1	1	1	1	1
1	2	24	1	1	18	1	1	2	4	1	8	5	8	1	1	1	1	1	0	4	1	4	0	2	4	1	1	1	1	5	5	4	0	3	1
2	3	27	2	1	18	3	2	3	7	4	12	4	6.5	5	6	6	5	0	5	5	6	4	2	2	3	4	6	1	4	2	2	4	3	3	3
2	2	24	1	1	18	2	2	2	4	1	8	4	6.5	4	2	1	5	2	4	6	2	4	2	0	6	2	2	2	1	5	5	3	1	5	4
2	2	24	1	1	18	1	4	2	4	3	10.5	5	8.5	1	1	1	6	0	0	5	1	6	0	1	6	1	1	0	0	6	6	6	0	1	0
1	2	24	1	1	18	1	4	2	4	3	10.5	4	6.5	5	5	6	3	5	2	6	2	6	2	6	5	5	3	3	2	3	0	5	3	5	4
1	3	27	1	1	18	2	1	3	7	2	9.5	3	5.5	6	6	6	6	3	3	5	5	6	3	6	5	5	5	4	3	5	4	5	5	5	5
2	2	24	1	1	18	1	4	2	4	2	9.5	4	6.5	3	3	3	5	0	1	5	1	5	0	1	5	3	3	0	0	5	5	5	0	5	1
2	2	24	1	1	18	3	1	3	7	4	12	5	8.5	5	6	6	3	0	6	3	6	4	3	2	4	5	5	2	3	0	0	2	1	2	2
2	3	27	2	2	18	1	1	3	7	2	9.5	3	5.5	6	6	6	5	4	6	5	6	3	6	6	2	6	6	2	4	4	4	4	6	5	4
1	3	27	1	1	18	2	1	2	4	4	12	2	4.5	4	5	5	6	0	1	6	5	6	2	0	2	4	4	1	1	5	4	6	1	5	6
2	2	24	1	2	18	2	4	2	4	2	9.5	4	6.5	5	6	6	6	0	0	6	6	6	0	6	4	0	4	0	0	4	3	5	0	4	0
2	2	24	1	1	18	2	4	2	4	4	12	4	6.5	1	1	1	6	0	0	6	1	5	1	0	5	1	3	0	0	6	6	6	0	6	2
2	3	27	1	1	18	3	1	3	7	3	10.5	2	4.5	4	5	5	4	2	6	3	3	3	1	1	1	4	3	1	1	4	2	5	4	3	1
2	2	24	1	2	18	2	4	2	4	4	12	4	6.5	0	0	0	6	0	0	6	2	6	1	0	5	4	1	1	1	3	3	3	3	3	3
1	3	27	2	1	18	3	2	3	7	4	12	2	4.5	3	6	5	6	0	0	6	0	6	0	0	6	1	2	0	1	6	5	6	0	6	0
2	2	24	1	1	18	3	1	3	7	4	12	4	6.5	3	3	3	6	3	3	6	3	5	3	3	5	3	3	0	0	6	6	5	0	3	0
2	2	24	1	1	18	3	1	3	7	4	12	4	6.5	4	3	3	6	0	3	6	4	4	3	3	4	3	3	0	3	3	3	3	1	3	2
1	4	30	1	2	18	3	1	2	4	4	12	3	5.5	1	1	1	6	0	0	6	0	5	0	0	6	3	0	0	0	3	3	6	0	6	0
2	2	24	1	1	18	3	1	3	7	3	10.5	4	6.5	3	4	5	6	1	1	6	2	6	1	0	0	3	3	3	3	5	3	6	3	6	2
2	3	27	1	1	18	2	2	2	4	4	12	4	6.5	3	3	3	4	0	1	5	4	3	1	1	3	3	3	1	2	5	4	5	1	3	1
2	3	27	1	2	18	2	4	2	4	3	10.5	3	5.5	4	4	4	5	2	2	5	3	5	2	1	5	2	1	0	0	5	5	5	1	5	2
1	3	27	1	1	18	3	1	3	7	4	12	4	6.5	3	5	5	3	3	3	5	3	3	3	3	3	3	5	3	1	1	1	3	3	2	3
2	2	24	1	1	18	3	4	3	7	4	12	3	5.5	4	6	6	5	5	4	5	4	4	6	3	3	3	3	3	3	2	1	3	2	3	3
2	2	24	1	1	18	2	1	2	4	4	12	3	5.5	4	4	5	5	0	1	5	1	6	0	0	2	3	1	0	1	4	4	5	3	5	4
1	3	27	1	2	18	1	1	3	7	4	12	4	6.5	1	3	3	6	0	0	6	3	6	0	6	6	0	3	0	0	6	6	6	0	6	0
2	2	24	1	2	15	2	4	2	4	2	9.5	4	6.5	3	6	6	6	0	1	6	5	6	0	1	1	1	1	0	4	1	5	6	0	5	1
2	3	27	1	2	10	3	4	2	4	2	9.5	4	6.5	5	6	6	5	5	6	5	6	5	5	5	1	5	5	3	3	2	4	4	5	3	5
2	2	24	1	2	10	3	4	3	7	2	9.5	4	6.5	3	6	6	6	0	0	6	5	2	0	0	2	1	6	0	0	2	6	6	0	5	0
1	2	24	1	1	8	1	4	3	7	3	10.5	3	5.5	4	4	5	5	0	0	6	5	5	0	0	3	2	3	0	0	4	4	5	1	2	2
2	5	32	1	3	8	3	3	3	7	2	9.5	4	6.5	4	5	4	6	3	1	6	4	5	2	1	4	4	5	2	3	3	3	3	2	3	1
2	2	24	1	2	12	1	4	2	4	3	10.5	3	5.5	4	5	5	5	0	1	6	5	6	2	1	3	3	5	0	1	6	5	5	1	3	3
2	2	24	1	2	14	1	4	2	4	2	9.5	4	6.5	5	6	5	5	3	3	5	6	5	5	6	4	5	6	5	5	5	5	5	4	3	5
2	2	24	1	2	11	1	4	2	4	1	8	3	5.5	5	6	6	5	0	2	5	4	4	2	2	1	5	5	0	3	5	2	2	0	3	1
2	2	24	1	1	10	1	2	2	4	2	9.5	4	6.5	3	4	5	4	0	0	6	3	5	0	0	4	1	3	0	0	5	3	6	1	5	0
2	3	27	1	2	9	1	2	2	4	1	8	4	6.5	5	5	5	5	0	3	5	3	4	4	0	0	4	4	0	0	5	4	4	6	5	5
2	2	24	1	1	9	1	4	2	4	1	8	2	4.5	5	5	4	6	0	0	6	3	4	3	1	4	4	5	0	0	5	4	3	2	5	1
1	5	32	2	2	10	1	4	2	4	2	9.5	2	4.5	5	5	6	6	0	0	0	2	6	2	1	0	4	1	0	0	4	4	3	3	5	0
2	5	32	2	3	11	1	3	2	4	2	9.5	4	6.5	2	3	2	5	1	2	5	2	4	2	1	4	1	1	1	1	4	3	5	2	4	1
2	3	27	2	3	10	1	3	2	4	2	9.5	4	6.5	1	3	3	5	3	3	5	2	6	4	5	5	1	1	1	0	5	5	6	0	5	3
2	2	24	1	2	16	1	4	2	4	3	10.5	3	5.5	4	5	5	6	2	3	5	6	5	5	5	1	4	6	0	2	0	2	5	4	3	3
2	4	30	1	2	11	3	1	2	4	3	10.5	5	8.5	5	5	5	5	0	4	6	5	4	5	5	1	4	5	1	2	4	2	3	4	5	3
1	5	32	2	3	8	1	3	3	7	4	12	3	5.5	2	5	5	6	0	0	6	5	4	0	0	4	0	1	0	0	5	4	3	0	6	0
1	3	27	1	2	10	3	4	2	4	4	12	4	6.5	3	2	1	6	6	1	6	3	4	5	0	5	1	2	2	0	0	2	5	4	5	0
2	2	24	1	1	13	1	4	3	7	2	9.5	5	8.5	3	3	3	2	3	2	3	5	2	5	5	2	5	4	2	2	2	2	3	5	1	3
1	3	27	1	2	11	3	4	3	7	4	12	2	4.5	5	6	6	6	1	0	6	5	6	2	1	2	3	6	1	1	5	3	2	1	5	5
1	2	24	1	1	14	3	4	3	7	4	12	2	4.5	5	6	6	6	0	0	6	5	6	2	1	0	3	6	1	0	5	5	5	5	6	3
2	2	24	1	2	12	1	4	3	7	2	9.5	4	6.5	5	6	5	5	0	2	6	4	5	2	0	5	5	5	1	0	0	2	3	0	5	3
2	3	27	1	2	13	2	4	2	4	2	9.5	4	6.5	3	3	5	5	0	1	6	3	6	0	0	5	3	3	1	1	5	5	6	1	6	1
2	3	27	1	2	9	1	1	2	4	2	9.5	4	6.5	4	5	5	5	0	4	5	3	5	1	0	4	4	5	0	1	5	5	4	1	5	1
2	3	27	1	1	9	3	4	3	7	3	10.5	3	5.5	5	6	5	3	5	6	5	6	2	5	6	2	5	6	5	4	3	1	2	5	2	5
2	4	30	2	3	13	1	3	2	4	2	9.5	4	6.5	4	4	4	5	0	0	6	2	5	1	0	5	2	2	0	0	5	5	5	1	5	2
2	3	27	2	2	9	3	1	2	4	1	8	4	6.5	1	1	1	1	0	1	5	1	3	1	1	5	1	1	1	1	1	3	3	0	5	0
2	3	27	1	2	9	2	1	2	4	2	9.5	4	6.5	3	2	3	5	0	5	3	3	0	5	0	2	5	5	4	3	5	0	1	1	5	3
1	4	30	2	2	9	3	1	2	4	3	10.5	4	6.5	1	1	1	6	0	1	6	1	6	1	1	0	3	4	0	1	4	4	6	0	5	6
2	2	24	1	2	16	2	4	2	4	1	8	4	6.5	3	5	6	5	0	1	5	3	5	1	1	3	3	2	1	1	5	1	5	0	3	1
1	2	24	1	2	16	1	4	2	4	3	10.5	4	6.5	5	6	5	5	0	5	5	5	5	5	4	3	5	6	4	5	4	4	4	5	4	4
2	2	24	1	1	16	1	4	1	2	3	10.5	3	5.5	3	5	5	5	1	2	5	4	5	4	2	3	3	3	2	3	2	0	4	1	4	1
2	2	24	1	1	9	3	4	2	4	1	8	4	6.5	4	5	5	3	0	3	5	6	4	6	6	0	6	6	0	3	0	0	5	5	4	3
2	5	32	2	3	10	1	3	2	4	2	9.5	4	6.5	1	4	4	5	0	0	5	3	5	2	0	5	3	5	1	0	6	6	6	2	5	2
2	3	27	1	2	11	3	4	2	4	4	12	4	6.5	6	6	6	4	0	4	4	4	5	1	0	1	4	5	2	2	0	4	4	4	2	1
2	4	30	1	3	9	1	3	2	4	2	9.5	4	6.5	2	2	2	6	0	0	0	2	5	1	1	4	1	1	0	1	5	4	4	1	5	1
2	2	24	1	2	11	2	4	2	4	4	12	2	4.5	1	6	6	6	0	2	6	5	5	1	0	5	1	1	0	0	6	5	6	1	5	0
1	4	30	1	3	13	3	3	2	4	2	9.5	4	6.5	3	5	6	3	0	3	6	5	5	0	0	0	5	3	1	0	3	1	1	0	6	3
2	2	24	1	2	11	1	4	2	4	4	12	3	5.5	5	5	5	5	0	1	4	4	4	2	2	2	2	4	2	2	2	2	4	4	4	4
2	3	27	1	2	9	3	4	2	4	2	9.5	3	5.5	5	5	6	4	5	2	4	5	3	0	1	0	5	5	5	0	2	3	3	2	2	3
2	2	24	1	1	11	1	4	2	4	3	10.5	4	6.5	4	6	6	6	4	4	4	5	6	5	5	4	4	5	0	4	5	3	4	4	4	3
2	3	27	1	2	8	3	4	2	4	2	9.5	4	6.5	1	1	2	1	0	1	4	3	3	1	1	3	3	4	2	4	2	2	2	2	1	2
2	5	32	2	3	15	1	3	2	4	2	9.5	4	6.5	1	5	5	6	1	1	6	5	5	1	0	5	1	3	0	1	1	1	1	1	1	5
2	4	30	2	3	13	1	3	1	2	2	9.5	4	6.5	1	3	4	6	0	0	6	3	6	0	0	5	2	1	0	0	6	5	6	1	5	0
2	2	24	1	2	12	2	4	3	7	3	10.5	3	5.5	5	5	5	6	0	3	6	5	4	3	3	5	5	3	2	2	3	3	3	4	3	5
2	2	24	1	2	15	1	4	2	4	3	10.5	4	6.5	3	6	6	6	1	5	5	5	5	6	6	0	5	5	1	2	4	4	4	4	4	4
1	3	27	1	2	8	3	4	2	4	2	9.5	4	6.5	5	6	6	5	0	0	6	6	5	5	2	3	5	6	0	0	5	4	6	5	4	5
2	2	24	1	2	9	2	4	3	7	4	12	3	5.5	6	6	6	4	4	5	6	6	6	4	4	1	2	6	3	1	0	0	5	3	3	0
2	2	24	1	1	10	1	4	2	4	4	12	3	5.5	5	5	5	5	0	2	5	4	5	1	1	3	3	4	1	1	3	3	5	0	4	4
1	4	30	1	2	9	3	1	2	4	2	9.5	5	8.5	0	0	0	6	0	0	6	3	6	0	0	6	1	1	0	0	6	6	6	0	6	0
2	5	32	2	3	8	1	3	2	4	1	8	3	5.5	3	1	2	0	0	0	6	1	6	0	0	4	2	1	0	1	1	5	5	0	1	0
1	2	24	1	2	13	2	3	2	4	2	9.5	3	5.5	5	6	6	5	5	5	5	5	1	5	6	0	6	5	5	4	1	1	0	5	2	3
1	2	24	1	1	16	1	4	2	4	2	9.5	3	5.5	5	6	6	5	0	2	5	5	5	3	4	3	4	5	2	2	4	4	5	2	1	4
1	2	24	1	1	12	1	2	1	2	4	12	4	6.5	4	4	4	6	0	0	6	4	5	0	0	4	4	4	0	4	6	5	5	4	4	0
2	2	24	1	1	13	2	4	2	4	2	9.5	4	6.5	4	6	6	5	0	2	5	5	6	5	0	5	3	3	0	2	4	4	6	0	6	5
2	2	24	1	2	10	1	4	2	4	2	9.5	4	6.5	3	5	3	5	0	1	5	3	3	1	1	3	3	6	1	1	1	0	3	0	3	1
2	5	32	2	2	9	3	1	2	4	4	12	4	6.5	2	2	3	6	0	0	6	1	5	0	0	5	1	1	0	1	6	6	6	0	1	0

## Sheet: Data interpretation
	Gender:1-Male,2-Female Age(y):1-"20-22",2-"23-25",3-"26-28",4-"29-31",5-">31" Marital_status:1-single,2-married Academic_degree:1-Undergraduate,2- Postgraduate,3-Doctor Speciality:1-General Surgery,2-Orthopaedics,3-Cardiothoracic surgery,4-Urology,5-Neurosurgery,6-Pediatric surgery,7-Plastic surgery,8-Cardiology,9-Respiratory Medicine,10-Digestive disease,11-Nephrology,12-Endocrinology,13-Haemato…
